# Supplementary material for: 4-(Pyrimidin-2-yl)-1-thia-4-aza­spiro­[4.5]decan-3-one
Source: Acta Crystallogr Sect E Struct Rep Online. 2009 Nov 25;65(Pt 12):o3190–1. doi: 10.1107/S1600536809049460 (PMC2971766; doi:10.1107/S1600536809049460)
Supplement: Supplementary file 2 [file e-65-o3190-Isup2.hkl]

#
# h,k,l, Fc-squared, Fo-squared, sigma(Fo-squared) and status flag
#
data_I
_shelx_title ' 2009src0477 in P2(1)/n'
_shelx_refln_list_code          4
_shelx_F_calc_maximum      137.45
_exptl_crystal_F_000       528.00
_reflns_d_resolution_high  0.7697
 
loop_
 _symmetry_equiv_pos_as_xyz
 'x, y, z'
 '-x+1/2, y+1/2, -z+1/2'
 '-x, -y, -z'
 'x-1/2, -y-1/2, z-1/2'
 
_cell_length_a     6.2466
_cell_length_b     8.6748
_cell_length_c    22.0439
_cell_angle_alpha  90.000
_cell_angle_beta   95.698
_cell_angle_gamma  90.000
 
_shelx_F_squared_multiplier     1.000
 
loop_
 _refln_index_h
 _refln_index_k
 _refln_index_l
 _refln_F_squared_calc
 _refln_F_squared_meas
 _refln_F_squared_sigma
 _refln_observed_status
   2   0   0     1381.91     1437.57     24.25 o
   4   0   0      369.51      337.68      8.07 o
   6   0   0       82.00       55.04     10.18 o
   8   0   0      637.64      731.91     50.00 o
   1   1   0     3536.19     3200.89     41.56 o
   2   1   0    11497.40    11823.12    136.99 o
   3   1   0      404.01      425.71      6.02 o
   4   1   0      590.04      593.32      9.89 o
   5   1   0     1372.45     1344.66     18.67 o
   6   1   0       54.30       54.82      2.95 o
   7   1   0       14.44       14.98      2.87 o
   8   1   0       95.39       90.38      9.28 o
   0   2   0     6627.91     6363.12    121.71 o
   1   2   0     1331.15     1242.25     21.15 o
   2   2   0        3.66        7.76      0.64 o
   3   2   0     2487.00     2572.43     29.50 o
   4   2   0      315.64      308.08      5.33 o
   5   2   0       57.25       59.24      3.71 o
   6   2   0        8.38       10.87      1.93 o
   7   2   0      573.46      604.02     19.87 o
   1   3   0      749.78      754.18     11.11 o
   2   3   0    12048.08    13046.86    176.51 o
   3   3   0      282.61      301.80      8.47 o
   4   3   0        0.98        0.58      0.62 o
   5   3   0       15.25       19.84      1.82 o
   6   3   0      279.11      264.18      6.82 o
   7   3   0       42.06       39.44      3.92 o
   0   4   0     1798.47     1783.02     32.74 o
   1   4   0     2079.85     1965.43     25.86 o
   2   4   0       28.13       19.44      1.89 o
   3   4   0      303.86      325.90     13.86 o
   4   4   0      499.21      552.71     15.27 o
   5   4   0        5.41        1.43      1.36 o
   6   4   0      124.76      120.70      4.78 o
   7   4   0      395.76      437.16     14.96 o
   1   5   0        0.03        1.47      0.64 o
   2   5   0        6.97        8.48      2.27 o
   3   5   0      324.87      293.04      8.45 o
   4   5   0       30.09       20.40      2.28 o
   5   5   0      692.06      783.09     21.52 o
   6   5   0        1.24       -0.65      3.24 o
   7   5   0       97.10      109.34      8.45 o
   0   6   0     1300.45     1308.15     29.23 o
   1   6   0       35.89       41.77      2.61 o
   2   6   0      258.15      245.18      6.29 o
   3   6   0       19.06       18.91      2.40 o
   4   6   0       13.94        7.47      2.31 o
   5   6   0       12.28       10.64      2.73 o
   6   6   0       49.29       38.79      4.57 o
   1   7   0      491.96      510.14     19.68 o
   2   7   0       83.69       87.50      8.00 o
   3   7   0      111.67      136.58     13.45 o
   4   7   0      284.06      317.34     12.64 o
   5   7   0       30.87       29.57      5.51 o
   6   7   0      114.77      107.71     11.43 o
   0   8   0      202.47      213.27     16.98 o
   1   8   0      112.74      115.92      5.72 o
   2   8   0       60.43       66.87      2.92 o
   3   8   0        2.07        2.33      1.86 o
   4   8   0       43.37       33.65      4.91 o
   5   8   0       10.65       14.31      3.90 o
   1   9   0       15.96       12.91      2.24 o
   2   9   0       43.73       51.13      9.82 o
   3   9   0        2.97        2.52      4.78 o
   4   9   0      535.46      601.67     22.49 o
   0  10   0       74.77       -5.18     10.73 o
   1  10   0        0.22        9.28      7.66 o
   2  10   0        1.21        7.16     10.75 o
   3  10   0      137.12      139.02     19.61 o
   1  11   0        0.78        6.66      4.81 o
  -7   0   1      120.69      141.12      8.87 o
  -5   0   1      338.49      315.18     12.38 o
  -3   0   1     1275.82     1318.25     29.56 o
  -1   0   1     8365.26     8148.67    153.45 o
   1   0   1     2618.72     2408.79    107.53 o
   3   0   1      825.90      789.03     14.53 o
   5   0   1      671.46      684.53     15.26 o
   7   0   1      587.47      591.02     26.15 o
  -8   1   1      288.52      280.82     17.33 o
  -7   1   1      252.86      246.13      9.88 o
  -6   1   1      164.35      156.85      5.28 o
  -5   1   1      215.05      202.71      4.68 o
  -4   1   1      974.46      962.88     12.91 o
  -3   1   1      310.70      324.79      5.23 o
  -2   1   1     4487.13     4268.80     58.76 o
  -1   1   1      262.36      227.19      3.61 o
   1   1   1      389.19      364.27      6.11 o
   2   1   1      531.56      473.65      9.46 o
   3   1   1      338.26      369.64      5.58 o
   4   1   1     1988.22     1987.62     24.67 o
   5   1   1       74.48       69.20      2.80 o
   6   1   1      439.13      408.13      9.64 o
   7   1   1      174.04      184.60      9.47 o
   8   1   1       85.94       74.87     16.27 o
  -7   2   1       18.73       14.48      3.10 o
  -6   2   1     1169.18     1245.85     21.78 o
  -5   2   1      110.27      108.49      3.26 o
  -4   2   1     2302.73     2259.07     27.68 o
  -3   2   1      808.24      814.26     10.86 o
  -2   2   1      584.97      601.08      8.90 o
  -1   2   1      987.25      924.04     16.72 o
   0   2   1     3339.23     3162.37     44.10 o
   1   2   1     1809.39     1696.43     27.21 o
   2   2   1     5989.55     6073.74     83.84 o
   3   2   1       98.65       89.76      2.68 o
   4   2   1      908.19      852.25     12.27 o
   5   2   1      281.62      288.32      6.05 o
   6   2   1       16.11       17.26      2.20 o
   7   2   1       32.95       36.67      3.56 o
  -7   3   1      105.50      127.37      6.33 o
  -6   3   1        3.56        5.36      2.06 o
  -5   3   1       26.30       33.52      2.71 o
  -4   3   1        1.23        0.97      0.83 o
  -3   3   1     1709.83     1688.11     22.74 o
  -2   3   1     1853.42     1915.47     35.98 o
  -1   3   1        0.53        1.52      0.42 o
   0   3   1     1242.75     1246.64     15.91 o
   1   3   1     1274.77     1292.76     19.93 o
   2   3   1        8.84       18.41      2.63 o
   3   3   1       11.49        5.97      1.25 o
   4   3   1      104.69       97.81      2.94 o
   5   3   1     2354.62     2386.51     33.76 o
   6   3   1       10.91       13.76      2.99 o
   7   3   1      424.52      461.45     16.62 o
  -7   4   1       41.76       52.25      8.35 o
  -6   4   1      222.94      241.06      7.48 o
  -5   4   1      289.28      300.28      8.49 o
  -4   4   1      733.02      698.98     14.71 o
  -3   4   1      448.82      465.55      9.79 o
  -2   4   1       81.12       84.71      4.99 o
  -1   4   1     1076.66     1089.59     14.87 o
   0   4   1      360.95      354.35      9.58 o
   1   4   1      741.38      700.92     16.16 o
   2   4   1      446.65      409.55     11.83 o
   3   4   1       75.75       73.21      4.96 o
   4   4   1      575.69      562.05     12.37 o
   5   4   1       74.75       83.56      5.06 o
   6   4   1       41.65       52.33      2.77 o
   7   4   1      203.42      217.19      9.36 o
  -7   5   1       55.64       41.18      5.39 o
  -6   5   1       22.48       17.80      3.96 o
  -5   5   1       24.04       18.27      2.80 o
  -4   5   1      137.33      138.49      5.15 o
  -3   5   1      161.07      164.17      5.29 o
  -2   5   1     2267.87     2425.38     38.94 o
  -1   5   1      663.87      705.20     12.87 o
   0   5   1      504.81      500.49     16.77 o
   1   5   1      379.02      390.82     12.12 o
   2   5   1       44.65       45.62      2.70 o
   3   5   1        0.23        1.19      1.33 o
   4   5   1        5.05        1.02      1.62 o
   5   5   1       36.74       34.66      3.52 o
   6   5   1      292.36      319.00     13.03 o
   7   5   1       38.92       31.00      6.30 o
  -6   6   1        6.78        5.29      3.79 o
  -5   6   1      368.17      382.15     12.24 o
  -4   6   1       38.64       27.77      2.76 o
  -3   6   1       26.24       31.25      3.13 o
  -2   6   1       47.96       37.88      3.50 o
  -1   6   1       44.38       55.66      2.08 o
   0   6   1       16.27       22.10      1.80 o
   1   6   1      258.41      247.10     10.68 o
   2   6   1        3.37        0.61      1.20 o
   3   6   1     1103.20     1088.37     21.73 o
   4   6   1       46.81       44.73      6.59 o
   5   6   1        9.94       11.15      4.51 o
   6   6   1       41.44       60.68      6.15 o
  -6   7   1      150.57      141.68     13.51 o
  -5   7   1      150.95      199.77     11.59 o
  -4   7   1       10.19        6.84      2.38 o
  -3   7   1      327.89      384.82     15.73 o
  -2   7   1     1393.08     1371.62     44.60 o
  -1   7   1     1202.91     1222.64     19.27 o
   0   7   1        4.07        8.36      1.36 o
   1   7   1      270.17      267.82      7.69 o
   2   7   1      112.15      134.05      7.05 o
   3   7   1        0.75        1.40      1.63 o
   4   7   1       18.33       19.94      3.51 o
   5   7   1        6.10        3.68      3.29 o
   6   7   1      109.42      115.50      7.97 o
  -5   8   1       13.09       11.31      3.50 o
  -4   8   1       40.48       59.65      4.25 o
  -3   8   1      567.81      537.56     19.15 o
  -2   8   1        1.25        0.71      1.58 o
  -1   8   1       85.31      101.17      3.17 o
   0   8   1     1250.52     1339.25     23.33 o
   1   8   1        0.45        2.73      1.13 o
   2   8   1        0.12        1.27      2.36 o
   3   8   1       72.84       87.12      7.94 o
   4   8   1       29.26       29.28      4.13 o
   5   8   1        0.03       -3.53      3.28 o
  -4   9   1      119.83      135.42      9.95 o
  -3   9   1        0.23       -0.07      3.46 o
  -2   9   1       16.62       15.10      3.74 o
  -1   9   1        8.44        6.18      1.35 o
   0   9   1      208.84      203.71      9.35 o
   1   9   1      185.01      204.24      7.55 o
   2   9   1      117.53      145.92     10.04 o
   3   9   1       71.67       54.72      8.16 o
   4   9   1        0.09        1.89      2.89 o
  -3  10   1        1.21        4.95      4.68 o
  -2  10   1       42.66       53.67      6.50 o
  -1  10   1       77.34       56.76      7.98 o
   0  10   1      596.68       41.32     11.39 o
   1  10   1      232.26      234.54     70.86 o
   2  10   1        4.05        9.69      5.04 o
   3  10   1       92.45       87.84      9.85 o
   1  11   1      146.21      147.96     17.39 o
  -8   0   2      614.01      676.31     48.52 o
  -6   0   2        1.77        2.94      2.72 o
  -4   0   2     4775.93     4756.97     75.34 o
  -2   0   2     1748.29     1615.62     24.20 o
   2   0   2      363.37      433.62      9.39 o
   4   0   2      147.44      110.75      8.09 o
   6   0   2      130.54      136.04      8.60 o
   8   0   2        1.36       -0.37      8.50 o
  -8   1   2        1.80        3.01      6.84 o
  -7   1   2      182.24      198.22      8.38 o
  -6   1   2     1127.06     1107.80     19.69 o
  -5   1   2     1058.72     1032.11     15.72 o
  -4   1   2      543.24      550.65      8.41 o
  -3   1   2      322.72      305.99      5.31 o
  -2   1   2     1529.45     1424.89     15.32 o
  -1   1   2      972.38      874.13     10.50 o
   0   1   2     1272.60     1186.73     42.76 o
   1   1   2    18891.21    18646.91    587.65 o
   2   1   2      743.24      699.74     10.81 o
   3   1   2       78.04       77.63      2.37 o
   4   1   2       80.80       84.73      3.97 o
   5   1   2      438.29      436.03     11.44 o
   6   1   2      124.68      110.42      3.98 o
   7   1   2      300.10      345.52     14.13 o
  -7   2   2      826.22      872.95     23.67 o
  -6   2   2       55.96       49.42      2.83 o
  -5   2   2      542.73      522.96     11.13 o
  -4   2   2      735.58      737.09     10.37 o
  -3   2   2        1.64        6.85      1.10 o
  -2   2   2       17.40       23.25      0.88 o
  -1   2   2     1253.76     1195.80     14.08 o
   0   2   2      366.91      357.25      6.59 o
   1   2   2     1475.35     1323.41     21.44 o
   2   2   2      118.43      106.70      2.86 o
   3   2   2     3662.46     3750.16     51.00 o
   4   2   2      355.97      351.72      7.33 o
   5   2   2      211.54      205.70      4.93 o
   6   2   2       44.51       40.61      2.55 o
   7   2   2       12.34       13.57      4.78 o
  -7   3   2       79.98       66.38      4.65 o
  -6   3   2      511.21      579.40     12.90 o
  -5   3   2        7.87       12.68      1.82 o
  -4   3   2      192.72      170.66      4.27 o
  -3   3   2      163.98      166.44      3.41 o
  -2   3   2     3256.60     3161.74     49.71 o
  -1   3   2      405.74      366.35      8.11 o
   0   3   2     2287.56     2067.79     27.88 o
   1   3   2      247.27      281.10      5.17 o
   2   3   2     2157.10     2214.23     29.96 o
   3   3   2      144.28      128.11      2.92 o
   4   3   2      118.31      130.28      3.41 o
   5   3   2       65.45       70.51      3.86 o
   6   3   2      126.11      124.00      5.21 o
   7   3   2        4.55        3.88      2.39 o
  -7   4   2       55.15       46.80      3.80 o
  -6   4   2       44.45       34.99      4.90 o
  -5   4   2      552.23      533.32     10.52 o
  -4   4   2     1323.17     1403.18     40.45 o
  -3   4   2       71.01       68.27      2.82 o
  -2   4   2      303.05      384.95      7.78 o
  -1   4   2     1365.13     1366.20     17.73 o
   0   4   2       26.42       35.42      2.31 o
   1   4   2        1.92        1.44      0.56 o
   2   4   2      119.91      138.89      8.86 o
   3   4   2      973.05     1032.62     24.20 o
   4   4   2     1819.25     1841.35     27.41 o
   5   4   2       49.03       46.93      2.71 o
   6   4   2      160.31      157.41      5.30 o
   7   4   2       59.08       60.89      5.40 o
  -7   5   2       38.81       26.32      6.14 o
  -6   5   2       19.30       17.34      3.46 o
  -5   5   2      239.72      227.09      8.40 o
  -4   5   2      152.15      160.48      8.27 o
  -3   5   2      520.46      495.66     11.27 o
  -2   5   2       66.03       57.81      7.32 o
  -1   5   2     1273.21     1181.32     28.02 o
   0   5   2      399.09      404.20      8.82 o
   1   5   2      354.18      311.30     12.93 o
   2   5   2       70.86       75.74      4.74 o
   3   5   2       86.16       70.69      4.30 o
   4   5   2      160.31      143.50      8.67 o
   5   5   2      469.62      456.42     16.53 o
   6   5   2      107.84      130.33      8.79 o
   7   5   2       17.94       20.15      4.80 o
  -6   6   2      176.35      203.09     19.92 o
  -5   6   2       18.40       20.17      3.22 o
  -4   6   2      271.11      326.97      9.82 o
  -3   6   2      168.60      177.94      6.21 o
  -2   6   2       62.34       63.09      2.85 o
  -1   6   2       45.85       47.67      2.95 o
   0   6   2        0.04        0.68      0.75 o
   1   6   2      639.03      648.12     13.18 o
   2   6   2      350.90      351.02     13.43 o
   3   6   2      179.60      177.33      5.96 o
   4   6   2      306.52      352.40     18.68 o
   5   6   2        1.51        6.42      2.76 o
   6   6   2       29.23       21.08      4.75 o
  -6   7   2       42.74       46.01      6.30 o
  -5   7   2       23.17       20.10      4.08 o
  -4   7   2       31.97       47.23      5.53 o
  -3   7   2      226.65      208.02      7.44 o
  -2   7   2       88.85       97.34      6.28 o
  -1   7   2        7.35        8.54      1.48 o
   0   7   2      478.96      480.70      9.29 o
   1   7   2      125.38      126.62     10.40 o
   2   7   2       95.29       91.24      7.32 o
   3   7   2      232.47      210.18      7.69 o
   4   7   2        3.41        8.10      2.71 o
   5   7   2       24.08       19.94      3.52 o
   6   7   2      179.32      191.70     14.74 o
  -5   8   2      399.23      455.90     23.09 o
  -4   8   2        3.16        3.08      2.37 o
  -3   8   2      646.41      702.74     27.17 o
  -2   8   2      430.48      435.56     14.24 o
  -1   8   2      370.27      387.35     11.48 o
   0   8   2       28.32       31.75      3.57 o
   1   8   2        0.08       -0.13      1.09 o
   2   8   2      362.16      400.17     16.39 o
   3   8   2      804.17      843.72     49.90 o
   4   8   2        1.68        4.35      2.64 o
   5   8   2      414.75      470.71     22.07 o
  -4   9   2       14.73        8.62      6.29 o
  -3   9   2        9.53        8.25      3.51 o
  -2   9   2       98.74      100.55      9.18 o
  -1   9   2      138.71      156.73     12.67 o
   0   9   2      374.39      449.11     19.95 o
   1   9   2      287.67      299.35     18.73 o
   2   9   2        6.77        4.50      4.11 o
   3   9   2       50.11       45.54      5.93 o
   4   9   2       36.28       33.69      5.55 o
  -3  10   2        0.44       -1.85      9.98 o
  -2  10   2       22.57       22.34      8.69 o
  -1  10   2      235.15      269.87     20.38 o
   1  10   2       13.56       10.37      5.43 o
   2  10   2       24.10        9.95      9.24 o
   3  10   2       55.27       46.63     12.02 o
   0  11   2       12.03       15.53      6.29 o
   1  11   2        4.28        1.11      4.81 o
  -7   0   3       51.49       46.71      7.96 o
  -5   0   3     1236.12     1246.21     25.21 o
  -3   0   3      901.63      775.36     13.42 o
  -1   0   3      970.15      891.85     16.79 o
   1   0   3      729.25      655.39     18.75 o
   3   0   3     1873.17     1854.63     37.24 o
   5   0   3     2648.46     2607.35     50.66 o
   7   0   3     1006.12      959.80     35.04 o
  -8   1   3       51.61       76.68      8.11 o
  -7   1   3      644.02      647.56     21.82 o
  -6   1   3        3.67        3.33      1.53 o
  -5   1   3       24.85       30.98      2.92 o
  -4   1   3     1169.84     1210.69     15.97 o
  -3   1   3      675.89      715.66      8.99 o
  -2   1   3      654.73      682.26      8.48 o
  -1   1   3      408.67      349.26      4.75 o
   0   1   3     4163.90     3978.56     78.90 o
   1   1   3     4246.27     4111.17     63.00 o
   2   1   3     1079.01     1001.08     14.90 o
   3   1   3      775.34      756.63     12.41 o
   4   1   3      172.14      166.57      7.64 o
   5   1   3        4.61        6.19      1.42 o
   6   1   3        3.82        3.92      1.55 o
   7   1   3       33.36       32.49      4.16 o
  -7   2   3       92.74       90.65      5.27 o
  -6   2   3       56.70       58.86      4.99 o
  -5   2   3      181.95      171.92      4.66 o
  -4   2   3        5.33        3.28      1.28 o
  -3   2   3      305.39      297.48      4.95 o
  -2   2   3     1330.11     1333.65     16.19 o
  -1   2   3      124.81      114.96      3.81 o
   0   2   3      532.78      514.97     10.82 o
   1   2   3      342.25      326.45      8.35 o
   2   2   3      723.44      688.71     10.98 o
   3   2   3       84.13       98.26      4.39 o
   4   2   3       66.91       54.46      2.25 o
   5   2   3        1.06        2.12      1.14 o
   6   2   3       40.82       43.45      2.56 o
   7   2   3       55.23       42.47      4.43 o
  -7   3   3     1071.69     1144.34     39.50 o
  -6   3   3        0.02        3.57      1.67 o
  -5   3   3      865.48      881.54     15.14 o
  -4   3   3        5.92        8.45      1.18 o
  -3   3   3       28.69       44.06      2.02 o
  -2   3   3       44.90       66.15      1.87 o
  -1   3   3      216.31      180.21      5.89 o
   0   3   3       40.80       55.54      4.61 o
   1   3   3     1555.94     1482.03     20.71 o
   2   3   3      470.95      479.27      9.64 o
   3   3   3     2599.38     2737.68     44.29 o
   4   3   3      135.73      139.24      4.17 o
   5   3   3      290.70      291.90      7.85 o
   6   3   3        1.79       -0.08      1.75 o
   7   3   3        0.68       -3.82      2.55 o
  -7   4   3        9.56        6.95      2.58 o
  -6   4   3        0.32        0.75      1.07 o
  -5   4   3     2504.89     2698.60     44.33 o
  -4   4   3       14.95       10.72      2.07 o
  -3   4   3      200.53      164.54      4.76 o
  -2   4   3      604.23      607.23     10.34 o
  -1   4   3     2977.77     3088.81     37.08 o
   0   4   3       79.58       91.56      4.03 o
   1   4   3     1450.77     1568.49     23.74 o
   2   4   3      321.75      302.84      8.31 o
   3   4   3      497.97      509.66     11.48 o
   4   4   3      892.16      869.10     14.32 o
   5   4   3        0.37        0.23      1.59 o
   6   4   3      387.11      381.83     10.46 o
   7   4   3      308.05      296.28     13.38 o
  -7   5   3        3.56        1.21      5.98 o
  -6   5   3      178.82      192.21     11.91 o
  -5   5   3       66.55       77.55      7.26 o
  -4   5   3       12.47        6.01      1.84 o
  -3   5   3       61.32       44.72      2.55 o
  -2   5   3        1.84       -0.37      0.66 o
  -1   5   3       64.62       64.36      3.60 o
   0   5   3      647.79      606.49     11.26 o
   1   5   3       10.19       11.12      2.15 o
   2   5   3     1151.75     1164.48     18.23 o
   3   5   3       10.46        6.87      2.85 o
   4   5   3       48.95       49.49      3.69 o
   5   5   3       38.14       37.92      3.67 o
   6   5   3       27.20       25.08      4.23 o
   7   5   3        2.51        0.97      4.75 o
  -6   6   3       88.18       73.28      6.49 o
  -5   6   3       98.59      103.62      6.39 o
  -4   6   3       68.42       85.65      4.47 o
  -3   6   3      105.25      100.16      6.20 o
  -2   6   3       29.46       26.66      1.55 o
  -1   6   3      278.34      299.34      7.51 o
   0   6   3       70.72       71.88      3.58 o
   1   6   3       18.86       23.37      2.80 o
   2   6   3        8.86        7.11      1.92 o
   3   6   3      219.17      211.61      6.59 o
   4   6   3       34.98       26.19      4.62 o
   5   6   3      164.79      175.00      7.62 o
   6   6   3        0.28       -1.15      4.39 o
  -6   7   3      200.03      210.16     11.96 o
  -5   7   3       16.02       13.04      3.77 o
  -4   7   3       56.81       64.96      4.51 o
  -3   7   3      134.45      112.24      8.26 o
  -2   7   3      158.72      153.99      4.03 o
  -1   7   3        7.98        4.81      1.14 o
   0   7   3      144.91      151.63      5.93 o
   1   7   3      762.93      832.42     16.60 o
   2   7   3      144.64      149.17     12.54 o
   3   7   3       45.93       27.77      4.69 o
   4   7   3        1.10        4.65      3.49 o
   5   7   3        6.29        6.75      3.90 o
   6   7   3       47.51       36.49      6.26 o
  -5   8   3        5.18        8.37      4.75 o
  -4   8   3      724.90      768.83     32.19 o
  -3   8   3       16.90       16.35      2.87 o
  -2   8   3       29.20       31.60      3.22 o
  -1   8   3      270.91      278.86      6.24 o
   0   8   3      694.94      718.29     17.66 o
   1   8   3      207.36      216.06     11.55 o
   2   8   3      191.39      173.69      7.78 o
   3   8   3        3.00        0.86      1.71 o
   4   8   3      247.06      264.43     11.73 o
   5   8   3       11.60        0.96      3.41 o
  -4   9   3       50.52       47.49     14.05 o
  -3   9   3       34.50       23.19      7.95 o
  -2   9   3        4.45        2.46      2.14 o
  -1   9   3       10.60        5.29      1.76 o
   0   9   3       70.23       73.13      4.99 o
   1   9   3      462.18      539.00     50.94 o
   2   9   3      246.75      285.78     13.02 o
   3   9   3       49.87       64.82      6.31 o
   4   9   3       20.87       10.33      4.86 o
  -3  10   3      241.96      277.75     20.36 o
  -2  10   3       10.96       11.83      5.92 o
   0  10   3        6.88        7.03     12.03 o
   1  10   3       12.19        2.29      8.50 o
   2  10   3        0.66       -4.35     16.82 o
   3  10   3       16.63       10.84     10.91 o
   0  11   3       26.83       26.99      7.40 o
   1  11   3       21.96       17.01      5.92 o
  -8   0   4      124.35      112.82     13.69 o
  -6   0   4        3.35        0.32      2.02 o
  -4   0   4     1755.69     1906.11     37.84 o
  -2   0   4     1396.67     1369.55     26.58 o
   0   0   4     4351.72     4236.08    102.89 o
   2   0   4     2123.21     2120.72     44.72 o
   4   0   4      383.12      387.43     11.87 o
   6   0   4       13.66       17.17      2.88 o
  -8   1   4       19.21       23.03      9.43 o
  -7   1   4      176.21      152.37     10.36 o
  -6   1   4       26.25       26.75      2.21 o
  -5   1   4      190.98      202.27      4.59 o
  -4   1   4       11.25        9.51      1.10 o
  -3   1   4     1045.44     1052.75     12.78 o
  -2   1   4       54.15       57.62      1.43 o
  -1   1   4     7494.63     7321.39     81.76 o
   0   1   4     6551.28     6518.81    109.15 o
   1   1   4      126.76      127.72      4.67 o
   2   1   4      149.33      144.73      3.56 o
   3   1   4      791.11      711.94     15.81 o
   4   1   4       20.62       24.63      1.96 o
   5   1   4      576.28      596.42     12.70 o
   6   1   4       65.03       52.58      3.09 o
   7   1   4       56.50       56.09      4.80 o
  -7   2   4       22.09       18.66      3.50 o
  -6   2   4       46.97       48.98      4.91 o
  -5   2   4        0.40        1.70      1.26 o
  -4   2   4       23.31       19.11      1.82 o
  -3   2   4       32.38       30.14      1.38 o
  -2   2   4       86.63       69.69      1.64 o
  -1   2   4     2689.63     2670.73     30.33 o
   0   2   4      591.96      573.33     10.17 o
   1   2   4     4673.29     4534.21     78.33 o
   2   2   4       97.72       87.35      6.26 o
   3   2   4      666.75      736.83     12.17 o
   4   2   4       82.40       84.57      3.92 o
   5   2   4      130.04      135.84      6.94 o
   6   2   4      180.91      153.67      5.37 o
   7   2   4      561.52      544.51     27.01 o
  -7   3   4       57.93       79.21      5.62 o
  -6   3   4      832.22      864.09     18.31 o
  -5   3   4       83.36       81.27      2.88 o
  -4   3   4      482.93      497.77      9.12 o
  -3   3   4       36.58       30.20      1.17 o
  -2   3   4     1144.35     1191.66     15.83 o
  -1   3   4        0.48        0.66      0.57 o
   0   3   4       16.96       21.29      1.52 o
   1   3   4      342.97      372.85     10.70 o
   2   3   4     1041.29      982.07     15.85 o
   3   3   4      628.96      648.94     11.05 o
   4   3   4        8.73        7.83      1.32 o
   5   3   4      306.93      321.32      9.93 o
   6   3   4        8.03       13.09      2.25 o
   7   3   4        0.39       -2.36      3.09 o
  -7   4   4       21.74       14.56      2.97 o
  -6   4   4        8.85        7.48      1.40 o
  -5   4   4       30.47       23.81      3.09 o
  -4   4   4      163.36      158.86      5.86 o
  -3   4   4        1.83        1.94      1.39 o
  -2   4   4      899.52      992.52     17.18 o
  -1   4   4      112.24      101.50      4.90 o
   0   4   4       34.74       30.44      1.99 o
   1   4   4      141.91      148.97      4.53 o
   2   4   4      821.21      933.16     21.54 o
   3   4   4       26.42       20.03      1.96 o
   4   4   4       11.99       10.29      1.61 o
   5   4   4       41.61       34.15      2.16 o
   6   4   4      218.89      213.66      8.32 o
   7   4   4      129.07      131.48      7.39 o
  -7   5   4      260.13      280.52     13.81 o
  -6   5   4        5.58        7.76      3.73 o
  -5   5   4       85.84       80.21      6.84 o
  -4   5   4       85.00       79.12      3.90 o
  -3   5   4      393.59      386.21      9.10 o
  -2   5   4       35.74       36.67      2.46 o
  -1   5   4      118.38      130.58      5.17 o
   0   5   4       43.55       52.47      2.95 o
   1   5   4      545.28      543.93     11.67 o
   2   5   4      405.46      389.43      7.56 o
   3   5   4       64.55       60.83      2.79 o
   4   5   4      449.35      459.01     11.90 o
   5   5   4      561.26      632.07     18.03 o
   6   5   4        0.79       -1.25      3.36 o
   7   5   4       53.54       49.05     12.02 o
  -6   6   4        0.13        3.33      3.19 o
  -5   6   4        3.62        7.21      3.17 o
  -4   6   4      100.18       88.96      6.18 o
  -3   6   4       64.79       74.70      3.35 o
  -2   6   4      999.98      982.07     15.21 o
  -1   6   4      160.75      150.62      3.16 o
   0   6   4     1819.65     1895.69     35.20 o
   1   6   4       62.16       65.47      5.01 o
   2   6   4      183.59      186.23      8.07 o
   3   6   4       14.99       17.27      3.42 o
   4   6   4      103.41      101.87      5.00 o
   5   6   4        0.55       -1.84      2.44 o
   6   6   4      430.35      460.27     21.43 o
  -6   7   4       41.89       43.86      6.30 o
  -5   7   4       12.97       16.99      4.21 o
  -4   7   4       73.91       89.08      4.84 o
  -3   7   4        2.80        2.46      4.19 o
  -2   7   4        9.98        9.59      1.92 o
  -1   7   4       49.10       44.14      1.57 o
   0   7   4     1782.10     1847.32     30.58 o
   1   7   4       96.47       92.82      7.51 o
   2   7   4      437.58      431.65     24.10 o
   3   7   4        4.90        3.29      1.70 o
   4   7   4     1118.46     1134.18     44.98 o
   5   7   4       28.85       26.93     13.18 o
   6   7   4      170.32      160.42     16.68 o
  -5   8   4        1.46        5.20      3.16 o
  -4   8   4      101.74       96.02     10.27 o
  -3   8   4        2.72        0.62      2.43 o
  -2   8   4        1.55        2.12      1.35 o
  -1   8   4      631.96      673.31     17.35 o
   0   8   4       56.72       63.04      6.31 o
   1   8   4       14.93       11.10      2.43 o
   2   8   4        1.29        1.91      1.46 o
   3   8   4        0.63        0.85      1.52 o
   4   8   4       41.02       47.20      4.34 o
   5   8   4        5.79        7.96      3.60 o
  -4   9   4      316.61      362.17     34.60 o
  -3   9   4        4.25        4.47      5.47 o
  -2   9   4        0.01       -2.27      2.97 o
  -1   9   4       10.00        7.99      2.34 o
   0   9   4      355.12      397.13     13.89 o
   1   9   4      203.21      218.97      8.33 o
   2   9   4       83.29       84.68      7.52 o
   3   9   4        6.13       10.75      3.65 o
   4   9   4      134.11      116.97     14.82 o
  -3  10   4       35.42       39.03      8.32 o
  -2  10   4      360.17       -4.44      9.62 o
  -1  10   4       43.76       -8.14     15.53 o
   0  10   4       13.47       10.17      4.21 o
   1  10   4       95.50      106.48     38.84 o
   2  10   4        5.64        7.21     33.65 o
   3  10   4        0.35       -5.46      7.21 o
   0  11   4       95.06       73.97     11.10 o
   1  11   4      293.23      346.74     32.57 o
  -7   0   5        6.15        0.92      4.09 o
  -5   0   5      138.24      143.76      5.45 o
  -3   0   5     2549.54     2660.96     43.97 o
  -1   0   5     3695.76     3727.36     64.71 o
   1   0   5       88.11      104.38     11.17 o
   3   0   5     3715.02     3795.53     77.37 o
   5   0   5     1055.18     1018.14     44.14 o
   7   0   5      228.13      244.86     24.24 o
  -8   1   5       10.01       13.19      4.37 o
  -7   1   5       35.49       35.15      3.62 o
  -6   1   5       25.10       31.12      2.55 o
  -5   1   5        3.19        2.38      1.36 o
  -4   1   5      646.86      638.05      9.65 o
  -3   1   5      926.57      901.92     11.38 o
  -2   1   5      608.29      550.97      7.44 o
  -1   1   5     3682.72     3670.53     45.59 o
   0   1   5     1749.22     1676.18     31.45 o
   1   1   5     2796.35     2811.67     50.93 o
   2   1   5      155.02      141.48      3.92 o
   3   1   5       47.69       65.52      4.71 o
   4   1   5      758.22      706.08     19.60 o
   5   1   5      148.64      142.46      5.25 o
   6   1   5      132.42      131.90      7.41 o
   7   1   5        8.77        8.06      3.06 o
  -7   2   5       36.64       34.07      3.77 o
  -6   2   5      564.70      601.32     13.13 o
  -5   2   5        8.74        6.30      1.63 o
  -4   2   5       52.21       52.22      2.05 o
  -3   2   5       18.27       13.20      1.31 o
  -2   2   5     3470.02     3420.54     38.75 o
  -1   2   5      216.03      223.76      3.61 o
   0   2   5     1418.95     1295.80     21.58 o
   1   2   5      400.93      412.91      8.27 o
   2   2   5      388.04      356.93      8.41 o
   3   2   5       36.12       42.25      1.86 o
   4   2   5       16.25       13.54      1.70 o
   5   2   5       89.24       80.63      3.40 o
   6   2   5       73.37       67.84      3.33 o
   7   2   5       25.03       26.35      3.40 o
  -7   3   5       78.76       67.70      7.33 o
  -6   3   5      405.37      404.83      9.87 o
  -5   3   5      348.85      345.05      9.96 o
  -4   3   5      488.99      538.73      9.38 o
  -3   3   5      341.80      309.73      7.32 o
  -2   3   5      101.54      103.40      2.43 o
  -1   3   5       60.72       78.61      2.81 o
   0   3   5     1586.24     1576.95     28.37 o
   1   3   5     1137.70     1137.90     19.70 o
   2   3   5      159.70      144.33      3.47 o
   3   3   5       46.24       55.38      3.08 o
   4   3   5        0.62        2.98      1.94 o
   5   3   5      882.20      887.70     15.97 o
   6   3   5       65.54       67.13      7.27 o
   7   3   5       58.72       59.91      4.94 o
  -7   4   5        8.44        7.32      2.15 o
  -6   4   5       80.63       84.71      4.56 o
  -5   4   5      238.98      218.16      6.94 o
  -4   4   5      659.63      661.90     11.53 o
  -3   4   5      106.95      110.26      3.00 o
  -2   4   5      134.77      135.01      2.88 o
  -1   4   5        1.21        2.92      0.91 o
   0   4   5      638.25      624.88     11.12 o
   1   4   5      244.99      205.32      4.37 o
   2   4   5     1253.95     1133.48     20.74 o
   3   4   5      188.24      186.26      6.85 o
   4   4   5      647.49      650.42     13.98 o
   5   4   5      404.42      368.83      9.06 o
   6   4   5      208.06      206.34     13.79 o
   7   4   5       31.69       32.94      3.72 o
  -7   5   5       29.25       21.34      4.71 o
  -6   5   5      268.41      273.59     21.83 o
  -5   5   5       83.00       86.62      4.78 o
  -4   5   5     1633.14     1731.35     32.58 o
  -3   5   5       20.46       26.57      2.27 o
  -2   5   5      652.88      624.97     11.13 o
  -1   5   5       47.92       49.47      2.47 o
   0   5   5      241.69      246.99      5.31 o
   1   5   5       74.82       72.01      5.59 o
   2   5   5        1.24        0.56      0.89 o
   3   5   5      100.20       97.61      2.48 o
   4   5   5      746.64      791.62     16.87 o
   5   5   5      148.33      120.91      5.63 o
   6   5   5      496.12      520.31     20.93 o
  -6   6   5       25.10       18.21      6.30 o
  -5   6   5        8.05        2.67      2.91 o
  -4   6   5       38.31       43.65      6.73 o
  -3   6   5       68.99       72.89      4.47 o
  -2   6   5      164.36      175.64      4.67 o
  -1   6   5      737.97      722.53     11.56 o
   0   6   5       59.64       65.16      6.33 o
   1   6   5       64.82       59.31      2.18 o
   2   6   5        0.36       -0.73      1.31 o
   3   6   5        9.05        4.87      3.69 o
   4   6   5       24.42       20.82      3.25 o
   5   6   5        4.96       -0.12      2.57 o
   6   6   5        1.15        0.18      3.79 o
  -6   7   5        4.24        5.31      4.01 o
  -5   7   5      464.83      510.49     18.97 o
  -4   7   5      157.82      180.13      7.16 o
  -3   7   5      768.62      775.83     19.25 o
  -2   7   5      437.45      420.37     10.89 o
  -1   7   5       85.62       68.02      5.20 o
   0   7   5        0.00        1.21      1.38 o
   1   7   5       14.53       11.57      2.53 o
   2   7   5        6.13        8.20      1.12 o
   3   7   5      323.25      329.36     12.40 o
   4   7   5      339.48      355.05     15.55 o
   5   7   5       31.88       15.84      7.13 o
   6   7   5      141.95      154.21     11.02 o
  -5   8   5        5.16        8.50      4.28 o
  -4   8   5        8.61        6.29      4.81 o
  -3   8   5       11.00        9.33      2.73 o
  -2   8   5      179.72      179.97      5.86 o
  -1   8   5      235.04      246.13     12.77 o
   0   8   5      194.40      219.74     14.44 o
   1   8   5        3.78        1.59      1.73 o
   2   8   5      419.90      459.23     11.98 o
   3   8   5       59.65       44.02      8.65 o
   4   8   5       31.47       27.37      3.62 o
   5   8   5        0.01       -1.32      3.64 o
  -4   9   5       63.62       66.94     13.68 o
  -3   9   5       69.57       61.19     10.60 o
  -2   9   5      210.25      221.22     14.01 o
  -1   9   5        5.77        5.77      1.97 o
   0   9   5        6.74        4.71      1.95 o
   1   9   5        0.66        1.14      2.40 o
   2   9   5       18.62       11.62      4.86 o
   3   9   5      211.80      220.51     19.17 o
   4   9   5       47.09       55.17      7.68 o
  -3  10   5       13.98       23.30      8.87 o
   0  10   5       46.54       22.21      6.84 o
   1  10   5       70.35       63.06      7.93 o
   2  10   5        3.45        7.61      5.63 o
   3  10   5        8.57        5.18     13.31 o
   0  11   5        0.06        2.96      5.92 o
  -8   0   6       99.08       77.30     12.58 o
  -6   0   6     1937.39     1927.35     84.85 o
  -4   0   6     1566.62     1705.18     35.84 o
  -2   0   6      422.27      402.82      8.34 o
   0   0   6     9892.19     9833.31    231.98 o
   2   0   6     4064.97     3833.42     78.74 o
   4   0   6      881.29      876.26     21.83 o
   6   0   6      305.73      285.87     11.97 o
  -8   1   6      124.38      119.58     17.38 o
  -7   1   6       10.21        8.98      3.14 o
  -6   1   6        6.28        7.37      1.95 o
  -5   1   6       64.32       55.50      2.43 o
  -4   1   6      487.87      450.40      8.23 o
  -3   1   6      708.94      664.06     11.00 o
  -2   1   6      438.13      420.46      6.36 o
  -1   1   6      258.99      253.04      4.97 o
   0   1   6      323.43      303.36      7.31 o
   1   1   6       19.31       20.72      1.96 o
   2   1   6      285.78      301.27      7.16 o
   3   1   6      530.54      512.23      9.55 o
   4   1   6      373.64      329.42      8.57 o
   5   1   6        9.73        8.41      1.85 o
   6   1   6      164.50      168.64      5.56 o
   7   1   6       87.02       74.58      5.40 o
  -7   2   6       12.60       17.55      3.23 o
  -6   2   6       10.83        8.65      2.64 o
  -5   2   6      305.72      302.21      6.63 o
  -4   2   6       88.55       88.75      2.67 o
  -3   2   6      180.63      179.39      3.32 o
  -2   2   6       23.72       29.59      1.70 o
  -1   2   6      291.71      257.67      4.55 o
   0   2   6      230.29      261.01      5.49 o
   1   2   6        9.47       21.77      2.20 o
   2   2   6       70.27       65.89      3.70 o
   3   2   6        5.22        1.69      0.92 o
   4   2   6      567.47      575.86     11.86 o
   5   2   6       70.67       70.05      6.34 o
   6   2   6        0.08        0.23      1.64 o
   7   2   6       39.71       36.04      5.20 o
  -7   3   6        3.32        3.76      2.74 o
  -6   3   6       21.63       30.63      2.40 o
  -5   3   6      244.24      223.69      5.33 o
  -4   3   6     1148.16     1111.58     15.02 o
  -3   3   6        7.78        8.97      0.97 o
  -2   3   6       62.01       35.54      2.13 o
  -1   3   6      413.48      458.52      9.49 o
   0   3   6     2297.13     2303.77     42.91 o
   1   3   6        3.99        5.09      0.70 o
   2   3   6     1505.61     1598.19     56.26 o
   3   3   6      325.53      316.07      6.81 o
   4   3   6     2051.30     2074.42     32.99 o
   5   3   6       37.55       36.02      4.24 o
   6   3   6      222.32      249.15     10.83 o
   7   3   6       27.51       19.58      3.37 o
  -7   4   6      139.75      136.31      6.86 o
  -6   4   6      164.21      180.41      6.78 o
  -5   4   6      760.26      773.66     13.67 o
  -4   4   6       18.25       17.03      1.24 o
  -3   4   6      439.63      453.62      8.64 o
  -2   4   6      106.15      116.19      2.69 o
  -1   4   6      263.25      270.33     10.49 o
   0   4   6      514.39      496.32      9.30 o
   1   4   6        4.31        1.87      0.78 o
   2   4   6     4006.74     4147.20     65.72 o
   3   4   6      129.25      117.97      3.72 o
   4   4   6      811.73      831.19     23.79 o
   5   4   6       28.77       29.45      1.88 o
   6   4   6        2.87        6.44      2.31 o
   7   4   6       36.59       36.96      4.00 o
  -7   5   6       23.01       34.18      6.40 o
  -6   5   6       65.25       74.33      5.99 o
  -5   5   6       64.30       59.59      4.10 o
  -4   5   6      340.86      356.95     14.38 o
  -3   5   6     1743.50     1804.69     25.62 o
  -2   5   6       52.04       48.34      3.96 o
  -1   5   6      416.91      414.44     14.76 o
   0   5   6       20.54       20.13      2.05 o
   1   5   6      400.47      446.54     12.51 o
   2   5   6        0.50        1.31      0.77 o
   3   5   6       59.30       59.45      6.60 o
   4   5   6       51.54       49.04      3.12 o
   5   5   6       26.84       19.29      3.06 o
   6   5   6        8.53       10.25      1.95 o
  -6   6   6      162.96      150.10      9.19 o
  -5   6   6      145.13      134.53      7.06 o
  -4   6   6      327.93      344.13     20.23 o
  -3   6   6       73.72       79.41      4.19 o
  -2   6   6      695.18      753.77     13.75 o
  -1   6   6      641.07      669.33     22.04 o
   0   6   6      170.87      178.02      5.03 o
   1   6   6      311.14      320.88      9.36 o
   2   6   6     1038.96     1150.03     23.20 o
   3   6   6        6.23        7.17      1.09 o
   4   6   6       49.13       58.14      5.69 o
   5   6   6      111.90      124.34     11.42 o
   6   6   6       42.93       54.17      6.56 o
  -6   7   6        0.56        3.25      3.73 o
  -5   7   6      152.30      181.07      9.15 o
  -4   7   6        8.11        5.94      3.10 o
  -3   7   6      222.55      223.86      8.88 o
  -2   7   6       17.33       23.75      6.36 o
  -1   7   6       65.38       67.59      4.50 o
   0   7   6     1249.51     1336.04     38.77 o
   1   7   6       95.74       91.90     10.07 o
   2   7   6      488.47      508.08     32.47 o
   3   7   6        2.57        2.28      1.79 o
   4   7   6      139.31      183.24      8.22 o
   5   7   6      143.08      129.27      9.14 o
  -5   8   6      144.79      146.55     10.71 o
  -4   8   6        4.75        4.83      3.10 o
  -3   8   6        2.16        3.63      2.48 o
  -2   8   6        9.27       10.73      1.45 o
  -1   8   6     1340.00     1453.14     31.00 o
   0   8   6      748.61      808.68     17.35 o
   1   8   6      461.79      485.13     13.22 o
   2   8   6       18.25       18.85      7.25 o
   3   8   6      106.84       97.96      5.91 o
   4   8   6       61.47       56.38      6.73 o
   5   8   6      171.93      203.74     27.27 o
  -4   9   6       47.74       53.75      7.71 o
  -3   9   6      681.15      851.77     63.73 o
  -2   9   6      235.71      254.89     20.77 o
  -1   9   6      138.35      147.03      8.90 o
   0   9   6      463.15      495.96     15.32 o
   1   9   6        6.74        6.18      2.55 o
   2   9   6        0.12        5.04      5.35 o
   3   9   6      139.26      146.99     12.91 o
   4   9   6       32.74       49.17     11.28 o
  -3  10   6       10.90       17.38      8.14 o
  -1  10   6        1.97        4.07      2.96 o
   0  10   6        6.64        4.72     18.12 o
   1  10   6        0.03        4.06      5.18 o
   3  10   6       71.33       70.02      8.92 o
   0  11   6        0.13        1.85      4.07 o
  -7   0   7      254.64      273.56     34.97 o
  -5   0   7      130.61      119.42      8.80 o
  -3   0   7     1259.20     1360.18     24.58 o
  -1   0   7      101.71       87.46      3.00 o
   1   0   7     1357.47     1225.23     35.56 o
   3   0   7        7.83        5.66      1.64 o
   5   0   7      142.12      121.38      7.18 o
   7   0   7       29.53       30.18      6.93 o
  -7   1   7       64.90       69.80      7.56 o
  -6   1   7        3.86        6.35      2.03 o
  -5   1   7       19.46       16.46      1.66 o
  -4   1   7       16.39       19.61      1.45 o
  -3   1   7       88.10       87.61      2.92 o
  -2   1   7      197.46      206.07      3.86 o
  -1   1   7      394.92      418.31      7.57 o
   0   1   7    12515.30    13073.83    217.53 o
   1   1   7      222.76      203.86      5.77 o
   2   1   7      132.66      115.62      3.39 o
   3   1   7      342.14      353.32      7.34 o
   4   1   7        1.05        2.84      1.47 o
   5   1   7      132.63      124.65      5.12 o
   6   1   7       21.93       13.75      2.24 o
   7   1   7       20.20       20.98      4.11 o
  -7   2   7       64.94       63.07      6.89 o
  -6   2   7      212.03      216.45      8.11 o
  -5   2   7      635.84      604.36     10.44 o
  -4   2   7      529.95      546.41      8.25 o
  -3   2   7       17.73       16.22      1.11 o
  -2   2   7     1341.56     1346.74     17.71 o
  -1   2   7      629.50      640.53     10.34 o
   0   2   7      218.00      218.39      4.98 o
   1   2   7      566.25      578.03     11.40 o
   2   2   7      933.24      854.95     16.24 o
   3   2   7        6.23        4.36      1.13 o
   4   2   7      366.57      341.40      8.58 o
   5   2   7       99.23       89.13      4.22 o
   6   2   7      128.92      129.02      5.38 o
   7   2   7        3.94        8.83      3.74 o
  -7   3   7      325.93      347.81     19.42 o
  -6   3   7      221.71      215.70      7.60 o
  -5   3   7      439.06      439.08      9.09 o
  -4   3   7        5.39        6.83      0.94 o
  -3   3   7      996.41      973.73     12.45 o
  -2   3   7      255.93      273.80      4.69 o
  -1   3   7     2592.61     2616.14     33.43 o
   0   3   7      335.70      377.59      7.63 o
   1   3   7      779.60      732.63     13.69 o
   2   3   7      365.71      357.93     20.88 o
   3   3   7       98.36      100.81      3.67 o
   4   3   7      166.17      172.46      5.71 o
   5   3   7      215.97      209.74      7.43 o
   6   3   7      212.10      180.58      7.99 o
   7   3   7      217.96      223.86     11.23 o
  -7   4   7      172.25      185.06     10.73 o
  -6   4   7        1.72        2.57      1.76 o
  -5   4   7      908.94      953.77     17.76 o
  -4   4   7      288.91      284.14      6.55 o
  -3   4   7      147.21      138.18      3.13 o
  -2   4   7      863.85      901.43     12.68 o
  -1   4   7      378.61      430.56     13.72 o
   0   4   7      140.08      182.32      7.81 o
   1   4   7      226.10      226.56      7.81 o
   2   4   7      988.49     1007.46     19.19 o
   3   4   7      641.48      636.15     30.88 o
   4   4   7       41.52       45.83      3.00 o
   5   4   7        4.99        5.22      2.02 o
   6   4   7       37.78       24.02      3.47 o
   7   4   7      369.29      356.90     20.61 o
  -7   5   7       13.89       15.14      4.54 o
  -6   5   7      226.43      208.40     13.01 o
  -5   5   7       10.19       18.33     12.30 o
  -4   5   7        2.49        3.18      1.13 o
  -3   5   7      530.33      552.31      8.67 o
  -2   5   7       61.74       78.20      2.41 o
  -1   5   7        3.13        3.07      1.14 o
   0   5   7      240.39      219.36      5.41 o
   1   5   7      209.48      210.99     16.33 o
   2   5   7     1052.82     1118.06     19.07 o
   3   5   7      152.61      167.90      6.42 o
   4   5   7      162.67      155.28      7.94 o
   5   5   7       17.64       19.77      1.91 o
   6   5   7      179.01      159.75      7.19 o
  -6   6   7        5.78        6.71     10.14 o
  -5   6   7      674.59      708.09     30.48 o
  -4   6   7      285.07      296.56     20.10 o
  -3   6   7      355.80      370.04      8.49 o
  -2   6   7       25.21       19.33      2.82 o
  -1   6   7       31.96       27.66      2.45 o
   0   6   7       27.87       24.44      2.41 o
   1   6   7      789.00      822.62     25.24 o
   2   6   7       25.91       31.01      3.88 o
   3   6   7      106.49      104.16      9.01 o
   4   6   7      649.98      680.56     34.11 o
   5   6   7      409.21      447.74     18.99 o
   6   6   7      128.63      107.13      7.46 o
  -6   7   7        0.14        2.36      4.33 o
  -5   7   7       21.94       19.92      3.75 o
  -4   7   7        0.35       -3.39      2.26 o
  -3   7   7      140.39      157.49     12.63 o
  -2   7   7      103.10       96.26      2.97 o
  -1   7   7      157.78      174.61      8.76 o
   0   7   7      138.82      151.93      9.29 o
   1   7   7      350.48      356.13     29.63 o
   2   7   7       19.80       22.42      7.09 o
   3   7   7      129.11      108.80      7.05 o
   4   7   7      141.37      131.36      7.25 o
   5   7   7       15.77       17.15      3.52 o
  -5   8   7        0.78        1.85      7.67 o
  -4   8   7      268.22      292.12     13.94 o
  -3   8   7       32.40       19.25      5.98 o
  -2   8   7       14.72       13.88      2.04 o
  -1   8   7       66.10       58.62      5.42 o
   0   8   7      505.84      503.88     22.24 o
   1   8   7       28.03       25.76      2.39 o
   2   8   7      203.75      214.89     21.79 o
   3   8   7       13.82       17.59      2.61 o
   4   8   7      506.86      586.49     21.38 o
   5   8   7        7.01        3.37      4.75 o
  -4   9   7       15.59       30.69      9.98 o
  -3   9   7      103.51      112.44     15.53 o
  -2   9   7        4.05       10.63     36.21 o
  -1   9   7      359.55      362.42     21.05 o
   0   9   7      146.76      147.97     10.77 o
   1   9   7       98.99       69.28     12.60 o
   2   9   7       37.58       36.29      6.66 o
   3   9   7        7.52        0.84      4.19 o
   4   9   7       48.51       29.72     12.94 o
  -3  10   7      254.53      256.79     27.01 o
  -2  10   7       15.16      -24.41     16.27 o
  -1  10   7       76.13       63.23     46.05 o
   0  10   7        0.64       -0.42      4.99 o
   1  10   7       43.59       28.13     11.83 o
   2  10   7       64.33       67.99     13.31 o
  -6   0   8        1.41        3.50      3.01 o
  -4   0   8      257.30      229.08      8.71 o
  -2   0   8     2278.96     2276.76     42.07 o
   0   0   8      397.08      401.43     14.36 o
   2   0   8      620.83      678.68     35.83 o
   4   0   8      577.18      583.38     18.14 o
   6   0   8       92.75       73.03     10.16 o
  -7   1   8      375.62      384.62     14.81 o
  -6   1   8        1.07        3.75      2.05 o
  -5   1   8      298.48      305.11      7.35 o
  -4   1   8       59.25       52.20      2.72 o
  -3   1   8        1.98        1.93      0.90 o
  -2   1   8       32.96       31.57      1.62 o
  -1   1   8     1102.81     1115.31     15.64 o
   0   1   8     5667.11     5795.23    116.69 o
   1   1   8       20.22       28.49      4.02 o
   2   1   8        6.25        4.19      1.39 o
   3   1   8      639.63      646.29     12.32 o
   4   1   8      165.02      159.25     10.02 o
   5   1   8      167.75      168.25      5.94 o
   6   1   8      361.86      345.48     10.50 o
   7   1   8      172.74      133.08      7.72 o
  -7   2   8       48.73       55.15      5.00 o
  -6   2   8       35.83       31.25      2.94 o
  -5   2   8      592.25      568.64     11.14 o
  -4   2   8       14.20       10.63      1.17 o
  -3   2   8      547.63      547.27      8.23 o
  -2   2   8        4.73        3.79      0.96 o
  -1   2   8        1.04        3.54      0.70 o
   0   2   8       63.48       67.85      2.31 o
   1   2   8       70.73       92.40      9.11 o
   2   2   8      232.34      240.86      6.17 o
   3   2   8      131.30      104.06      5.06 o
   4   2   8      287.10      270.03      6.81 o
   5   2   8     1242.62     1296.97     26.46 o
   6   2   8       39.22       32.67      3.29 o
   7   2   8       88.17       89.39      7.30 o
  -7   3   8        3.49        5.91      2.46 o
  -6   3   8      169.34      174.92      6.59 o
  -5   3   8       32.05       25.02      1.85 o
  -4   3   8      947.48      974.83     13.93 o
  -3   3   8      418.36      437.74      7.26 o
  -2   3   8       37.43       37.25      1.87 o
  -1   3   8      360.05      399.06     11.59 o
   0   3   8     1305.07     1315.38     26.17 o
   1   3   8      592.23      617.57     11.94 o
   2   3   8       71.07       48.12      2.66 o
   3   3   8      533.26      563.22     13.40 o
   4   3   8       93.55      108.52      5.96 o
   5   3   8      373.56      349.26     11.07 o
   6   3   8       20.43       25.89      3.92 o
   7   3   8       69.26       72.55      7.15 o
  -7   4   8       18.50       20.41      5.55 o
  -6   4   8       21.74       22.08      2.84 o
  -5   4   8      207.79      181.88      6.98 o
  -4   4   8       92.85       88.40      3.48 o
  -3   4   8      731.30      705.36     11.01 o
  -2   4   8     4699.78     5137.39     63.91 o
  -1   4   8       12.83       12.56      1.67 o
   0   4   8      315.42      302.29      7.46 o
   1   4   8       10.06        9.34      1.53 o
   2   4   8      519.33      524.33     16.84 o
   3   4   8      129.49      139.12      5.62 o
   4   4   8     1420.17     1464.98     29.26 o
   5   4   8      356.53      335.58     12.94 o
   6   4   8      143.26      138.66      6.88 o
  -7   5   8      859.26      907.28     39.69 o
  -6   5   8        0.08        1.57      3.35 o
  -5   5   8       28.91       28.81      3.60 o
  -4   5   8      173.85      176.77      7.14 o
  -3   5   8       59.78       52.93      3.82 o
  -2   5   8      213.29      212.78      6.96 o
  -1   5   8        7.54        7.69      1.69 o
   0   5   8        0.04        1.22      1.08 o
   1   5   8      764.32      808.57     16.33 o
   2   5   8      332.48      336.83     14.53 o
   3   5   8     1397.08     1458.40     29.19 o
   4   5   8       63.21       58.84      3.59 o
   5   5   8      285.60      292.90     10.45 o
   6   5   8      429.23      419.12     14.94 o
  -6   6   8        0.59        1.78      4.00 o
  -5   6   8      205.89      232.28      9.83 o
  -4   6   8       12.22       14.82      3.70 o
  -3   6   8       15.38       11.13      1.22 o
  -2   6   8      723.17      770.10     15.51 o
  -1   6   8       50.63       56.35      6.70 o
   0   6   8        7.58        4.30      1.32 o
   1   6   8     1205.15     1276.37     25.70 o
   2   6   8      904.53      891.43     30.92 o
   3   6   8       28.96       39.36      5.53 o
   4   6   8      189.90      201.31     12.63 o
   5   6   8      235.06      276.96     14.57 o
   6   6   8       17.84       18.79      4.34 o
  -6   7   8      127.77      152.55     13.19 o
  -5   7   8       54.98       53.61      5.32 o
  -4   7   8       21.51       20.28      7.15 o
  -3   7   8        0.07        0.57      0.98 o
  -2   7   8        5.67        4.83      0.84 o
  -1   7   8       69.44       80.12      5.40 o
   0   7   8     2739.01     2995.75     51.11 o
   1   7   8       68.08       71.00      7.01 o
   2   7   8        0.07        0.07      3.20 o
   3   7   8       49.47       54.86      4.35 o
   4   7   8        0.12       -3.33      3.18 o
   5   7   8       49.07       48.32     10.31 o
  -5   8   8      220.76      243.35     17.24 o
  -4   8   8       14.33       10.09      5.73 o
  -3   8   8      153.57      164.12     29.41 o
  -2   8   8       24.74       23.97      5.04 o
  -1   8   8     1211.67     1279.48     26.97 o
   0   8   8       15.16       14.56      2.08 o
   1   8   8      284.31      310.90     15.21 o
   2   8   8        9.47       14.51      4.54 o
   3   8   8       21.88       16.66     11.68 o
   4   8   8       15.04       16.49      4.71 o
  -4   9   8       16.74       18.86      9.61 o
  -3   9   8       47.59       34.39      9.62 o
  -2   9   8        6.53        6.98      4.54 o
  -1   9   8        6.48        4.79      2.77 o
   0   9   8      189.03      196.81      7.63 o
   1   9   8       55.37       54.32     11.21 o
   2   9   8       10.90       17.73      4.89 o
   3   9   8      445.11      488.80     24.77 o
   4   9   8        7.24       -2.04      5.53 o
  -1  10   8       27.74       30.69      6.29 o
   0  10   8       58.92       70.24     42.35 o
   1  10   8        0.01       -0.62     14.98 o
   2  10   8        1.77       -1.11      5.55 o
  -7   0   9       60.41       48.58      6.40 o
  -5   0   9      336.36      290.51     15.71 o
  -3   0   9     2335.13     2354.26     46.36 o
  -1   0   9     8765.94     9178.44    153.57 o
   1   0   9     1436.56     1413.15     39.20 o
   3   0   9       46.48       50.82      8.86 o
   5   0   9       57.34       52.50      5.32 o
   7   0   9      183.83      208.05     23.31 o
  -7   1   9        0.12        3.75      3.41 o
  -6   1   9      175.47      190.72      8.85 o
  -5   1   9      549.81      558.86     10.62 o
  -4   1   9      290.28      269.31      6.04 o
  -3   1   9      775.72      808.43     11.20 o
  -2   1   9       53.23       56.49      2.27 o
  -1   1   9     1355.58     1436.08     21.30 o
   0   1   9      662.55      682.49     14.51 o
   1   1   9      224.30      219.95     14.04 o
   2   1   9      213.84      198.84     10.90 o
   3   1   9      590.75      607.45     11.62 o
   4   1   9       62.20       62.14      5.59 o
   5   1   9      190.04      198.59      7.40 o
   6   1   9        0.27        2.90      2.25 o
   7   1   9        7.05        5.66      3.65 o
  -7   2   9       94.47       88.67      6.25 o
  -6   2   9        6.75        2.11      2.26 o
  -5   2   9       99.56       88.87      4.88 o
  -4   2   9      142.88      144.92      5.05 o
  -3   2   9        2.20        2.24      1.02 o
  -2   2   9      457.65      412.69      8.46 o
  -1   2   9      618.69      679.06     13.18 o
   0   2   9      999.77     1008.15     17.76 o
   1   2   9      216.70      238.34      8.76 o
   2   2   9      401.87      405.38      9.11 o
   3   2   9        9.94        7.36      1.53 o
   4   2   9       60.28       67.18      4.30 o
   5   2   9       92.91       92.31      4.46 o
   6   2   9      106.62      102.41     10.61 o
   7   2   9       12.09       16.13      4.13 o
  -7   3   9      146.97      140.07      8.33 o
  -6   3   9      158.02      155.43      6.81 o
  -5   3   9      465.87      465.93      9.11 o
  -4   3   9      191.31      176.43      4.58 o
  -3   3   9      238.64      251.46     12.50 o
  -2   3   9       59.94       59.28      3.41 o
  -1   3   9       45.03       56.01      1.97 o
   0   3   9     2251.49     2454.38     40.84 o
   1   3   9       23.95       17.59      2.95 o
   2   3   9       20.28       19.62      3.21 o
   3   3   9       51.80       52.61      2.81 o
   4   3   9      121.73      117.54      6.95 o
   5   3   9      366.27      358.57     14.04 o
   6   3   9       81.31       76.10      8.43 o
   7   3   9        0.63        3.35      4.75 o
  -7   4   9       22.10       21.72      3.51 o
  -6   4   9        2.85        3.47      1.89 o
  -5   4   9     1573.95     1578.28     29.06 o
  -4   4   9       87.03       93.62      3.75 o
  -3   4   9     1266.44     1294.08     19.38 o
  -2   4   9     2929.85     3053.93     40.09 o
  -1   4   9      185.66      174.17      4.11 o
   0   4   9     1342.23     1390.77     23.26 o
   1   4   9      805.06      872.43     16.94 o
   2   4   9      296.99      304.18      7.30 o
   3   4   9      525.06      542.35     19.53 o
   4   4   9      379.15      385.11     11.02 o
   5   4   9      309.34      324.40     10.90 o
   6   4   9      236.84      263.01     14.47 o
  -7   5   9      247.30      284.95     39.41 o
  -6   5   9      174.39      151.95     10.25 o
  -5   5   9       34.84       28.10      2.20 o
  -4   5   9      304.85      345.24      9.98 o
  -3   5   9      404.24      401.71      8.21 o
  -2   5   9       63.84       61.89      3.32 o
  -1   5   9      455.09      474.31     10.13 o
   0   5   9      146.77      133.78      6.10 o
   1   5   9      221.23      253.18     11.94 o
   2   5   9     1735.15     1749.25     32.93 o
   3   5   9       30.77       35.23      4.63 o
   4   5   9      664.05      685.49     26.23 o
   5   5   9       42.16       28.27      6.62 o
   6   5   9       43.52       36.11      3.74 o
  -6   6   9       26.40       27.20      5.33 o
  -5   6   9        3.94        8.91     23.55 o
  -4   6   9        0.96        0.56      1.41 o
  -3   6   9      381.71      375.45     16.03 o
  -2   6   9      264.50      254.18      5.91 o
  -1   6   9      142.98      134.16      5.80 o
   0   6   9      191.70      192.11      9.39 o
   1   6   9      143.97      149.77      6.70 o
   2   6   9      258.23      262.28      8.23 o
   3   6   9     1120.50     1161.60     32.78 o
   4   6   9        7.77       10.05      1.68 o
   5   6   9       22.26       18.23      2.56 o
   6   6   9        3.07        2.43      4.41 o
  -6   7   9        3.47        2.88      5.77 o
  -5   7   9      395.12      431.58     22.53 o
  -4   7   9      157.90      186.93      9.84 o
  -3   7   9     1025.85     1017.05     21.12 o
  -2   7   9       55.27       59.07      4.94 o
  -1   7   9      207.48      215.80      6.18 o
   0   7   9      824.45      852.64     30.11 o
   1   7   9      279.90      307.55     18.82 o
   2   7   9      427.90      466.05     26.31 o
   3   7   9      142.50      128.19     12.71 o
   4   7   9       20.41       17.11      3.27 o
   5   7   9     1043.99     1202.19     41.05 o
  -5   8   9       46.90       67.24      8.35 o
  -4   8   9        0.42       -7.03      6.66 o
  -3   8   9        2.19        0.91      4.25 o
  -2   8   9      426.34      445.14     12.70 o
  -1   8   9      183.16      172.09     17.35 o
   0   8   9       61.46       76.58      7.58 o
   1   8   9       19.53       20.62      2.69 o
   2   8   9       37.44       38.55      5.63 o
   3   8   9      106.80      101.13     12.12 o
   4   8   9      294.18      314.53     20.30 o
  -4   9   9        1.08        9.61      8.87 o
  -3   9   9       99.25      113.55     16.27 o
  -2   9   9        4.95       -9.24     18.86 o
  -1   9   9       16.44       12.10      2.94 o
   0   9   9        5.30        6.53      3.89 o
   1   9   9        6.06        0.99     11.39 o
   2   9   9       45.66       44.75     12.99 o
   3   9   9      205.09      233.23     16.26 o
  -2  10   9       24.85       91.71     32.91 o
  -1  10   9       25.73       24.41      4.81 o
   0  10   9       22.91       10.16      8.51 o
   1  10   9       95.27       96.43     68.98 o
   2  10   9       37.03       56.58      9.98 o
  -6   0  10      541.96      540.22     25.27 o
  -4   0  10      452.90      467.90     15.19 o
  -2   0  10      541.81      543.64     12.46 o
   0   0  10       13.28        6.74      1.94 o
   2   0  10     2257.47     2160.39     58.08 o
   4   0  10      105.47       96.46     11.03 o
   6   0  10      257.72      215.15     22.47 o
  -7   1  10        2.27       -0.47      3.60 o
  -6   1  10      151.98      136.53      5.66 o
  -5   1  10      597.59      578.78     12.75 o
  -4   1  10      303.42      295.44      6.50 o
  -3   1  10      962.62      946.49     12.99 o
  -2   1  10        3.36        9.58      1.29 o
  -1   1  10      493.95      528.17      9.64 o
   0   1  10      699.98      700.24     19.44 o
   1   1  10       80.04       80.32      3.92 o
   2   1  10      140.50      157.41      5.68 o
   3   1  10      310.73      290.70      6.87 o
   4   1  10       50.25       41.41      2.70 o
   5   1  10      382.11      392.27     10.30 o
   6   1  10       22.88       16.23      5.06 o
   7   1  10       19.26       11.56      4.68 o
  -7   2  10      402.89      450.09     17.10 o
  -6   2  10        5.18        3.97      2.03 o
  -5   2  10      240.48      258.84      6.65 o
  -4   2  10       35.68       29.90      2.27 o
  -3   2  10       49.00       50.02      2.01 o
  -2   2  10      182.74      173.15      5.36 o
  -1   2  10     1633.29     1687.14     27.00 o
   0   2  10     6902.83     7601.13    116.58 o
   1   2  10     2021.24     2059.53     39.95 o
   2   2  10      417.76      417.81     13.65 o
   3   2  10      159.50      145.98      5.51 o
   4   2  10       26.72       31.57      5.14 o
   5   2  10        2.00        3.31      1.86 o
   6   2  10        0.94        1.32      4.00 o
   7   2  10        0.36        3.95      3.84 o
  -7   3  10       20.86       16.62      3.77 o
  -6   3  10        0.13        2.20      2.25 o
  -5   3  10        1.13        0.54      1.44 o
  -4   3  10     1253.99     1257.93     18.67 o
  -3   3  10      404.14      390.35      8.93 o
  -2   3  10      417.03      422.35      7.10 o
  -1   3  10     2948.23     3227.16     48.33 o
   0   3  10       95.81       88.30      4.34 o
   1   3  10      164.55      180.33      4.84 o
   2   3  10      783.03      756.95     15.76 o
   3   3  10      237.74      241.77      8.51 o
   4   3  10     2262.33     2420.90     41.56 o
   5   3  10       99.16       95.10      8.58 o
   6   3  10      179.41      159.75     10.60 o
  -7   4  10      181.06      177.33     10.25 o
  -6   4  10      337.10      358.59     12.12 o
  -5   4  10       87.77       93.34      4.15 o
  -4   4  10      329.55      312.50      6.26 o
  -3   4  10      506.78      552.37      9.69 o
  -2   4  10      184.20      158.59      4.35 o
  -1   4  10      125.67      140.55      4.95 o
   0   4  10       38.75       63.70      5.54 o
   1   4  10      296.97      322.65     18.54 o
   2   4  10     1058.97     1113.96     28.24 o
   3   4  10      629.82      644.24     14.61 o
   4   4  10       77.45       71.57      6.01 o
   5   4  10        6.94        2.69      2.33 o
   6   4  10       57.84       38.41      7.18 o
  -6   5  10       18.79       24.37     15.42 o
  -5   5  10      302.37      327.52      7.67 o
  -4   5  10       18.49       14.03      2.72 o
  -3   5  10        0.32        0.93      0.95 o
  -2   5  10     1708.43     1831.60     29.94 o
  -1   5  10      638.70      697.09     14.46 o
   0   5  10       37.50       40.12      4.69 o
   1   5  10      110.06      129.00      6.10 o
   2   5  10     1497.08     1592.79     29.71 o
   3   5  10       95.35       88.25      5.57 o
   4   5  10        3.41        4.11      1.62 o
   5   5  10        4.50        2.32      3.52 o
   6   5  10        0.47        2.87      2.72 o
  -6   6  10      606.47      640.28     27.92 o
  -5   6  10        2.67        1.27      3.20 o
  -4   6  10      302.27      323.94      9.22 o
  -3   6  10      218.39      216.15     10.05 o
  -2   6  10      617.79      667.40     14.39 o
  -1   6  10       18.83       18.48      3.14 o
   0   6  10     1046.99     1178.08     22.56 o
   1   6  10      231.75      237.83      9.44 o
   2   6  10      690.48      761.27     21.25 o
   3   6  10       41.95       36.05      4.69 o
   4   6  10       14.50        5.51      3.52 o
   5   6  10       27.91       21.93      7.37 o
  -5   7  10      121.57      127.70      9.08 o
  -4   7  10     1134.24     1240.54     39.92 o
  -3   7  10        0.63       -0.11      1.90 o
  -2   7  10      331.70      367.99     10.72 o
  -1   7  10       69.70       65.28      4.28 o
   0   7  10      937.57      958.25     22.56 o
   1   7  10      203.43      217.85     12.74 o
   2   7  10       12.67        9.15      2.91 o
   3   7  10       72.71       69.06      4.80 o
   4   7  10      217.54      243.28     11.60 o
   5   7  10      100.85      106.35      7.69 o
  -5   8  10       33.17       28.89      7.19 o
  -4   8  10        3.43        6.23      6.53 o
  -3   8  10        3.80       -1.20      1.72 o
  -2   8  10       29.07       28.02      5.00 o
  -1   8  10      128.91      123.84      6.35 o
   0   8  10      224.52      233.26     16.00 o
   1   8  10      275.44      280.24     14.43 o
   2   8  10      120.70      117.26     20.31 o
   3   8  10        1.49        1.99      7.96 o
   4   8  10       65.92       60.14      7.95 o
  -4   9  10      260.18      359.67     31.08 o
  -3   9  10       15.66       28.47      7.78 o
  -2   9  10      191.97      198.08     23.86 o
  -1   9  10        0.14        1.30      5.28 o
   0   9  10       16.14        6.43     10.91 o
   1   9  10       80.48       65.08     23.80 o
   2   9  10      124.65      108.90     10.79 o
   3   9  10       17.55       34.96      8.14 o
  -2  10  10       20.32        8.22      9.06 o
  -1  10  10        1.66        5.37      3.70 o
   1  10  10       37.06       26.94      7.61 o
   2  10  10      363.84      417.87     42.56 o
  -7   0  11     1421.72     1390.83     57.59 o
  -5   0  11      562.45      567.43     14.97 o
  -3   0  11        8.35        3.78      1.68 o
  -1   0  11     2978.02     3077.43     64.27 o
   1   0  11     2252.61     2190.59     61.97 o
   3   0  11      268.54      218.70     13.47 o
   5   0  11        0.54        1.16      2.70 o
   7   0  11        0.88       -3.83      9.06 o
  -7   1  11      119.98      115.18      6.92 o
  -6   1  11       65.91       58.94      3.83 o
  -5   1  11       39.98       44.34      3.28 o
  -4   1  11      795.41      797.57     12.80 o
  -3   1  11       34.39       27.69      1.85 o
  -2   1  11     1421.82     1430.24     20.57 o
  -1   1  11      138.83      136.86      7.80 o
   0   1  11     2132.06     2067.64     36.06 o
   1   1  11      399.00      403.73     14.03 o
   2   1  11      152.88      153.22      9.35 o
   3   1  11       69.32       66.44      4.86 o
   4   1  11      263.63      272.92     10.59 o
   5   1  11      208.70      205.08     10.00 o
   6   1  11       90.20       93.73      9.08 o
   7   1  11       46.72       42.79      5.85 o
  -7   2  11       96.53       79.95      6.57 o
  -6   2  11      184.64      191.28     10.51 o
  -5   2  11        2.95        3.51      1.49 o
  -4   2  11      922.07      953.56     14.65 o
  -3   2  11        0.86        1.87      1.15 o
  -2   2  11      175.03      166.99      6.91 o
  -1   2  11       24.02       29.03      2.69 o
   0   2  11     1283.38     1330.65     23.77 o
   1   2  11       41.54       38.88      2.72 o
   2   2  11      448.39      419.25      9.81 o
   3   2  11       58.70       78.95      4.11 o
   4   2  11       56.70       52.39      2.93 o
   5   2  11       14.24       13.37      2.56 o
   6   2  11       59.89       53.21      9.32 o
  -7   3  11        4.83        7.65      3.10 o
  -6   3  11        3.59        2.64      2.75 o
  -5   3  11     2082.78     2190.51     33.74 o
  -4   3  11      286.50      301.85      5.98 o
  -3   3  11      167.24      162.06      4.24 o
  -2   3  11       32.69       38.36      2.07 o
  -1   3  11      647.19      624.90     26.02 o
   0   3  11      152.13      182.33      7.93 o
   1   3  11     1655.54     1715.18     30.86 o
   2   3  11       56.32       57.39      7.04 o
   3   3  11      163.61      160.27      9.61 o
   4   3  11      293.92      296.67      8.22 o
   5   3  11       66.64       67.52      5.84 o
   6   3  11        1.50       -2.60      5.44 o
  -7   4  11      529.66      566.65     43.09 o
  -6   4  11      816.40      955.27     27.48 o
  -5   4  11      119.47      130.09      6.67 o
  -4   4  11      903.47      966.27     15.13 o
  -3   4  11      163.86      165.29      4.19 o
  -2   4  11      592.20      624.13     10.76 o
  -1   4  11       27.80       29.81      2.16 o
   0   4  11      414.78      396.86     10.59 o
   1   4  11      126.61      117.20      7.28 o
   2   4  11     1731.26     1837.00     35.11 o
   3   4  11     1266.51     1287.83     26.85 o
   4   4  11        2.06        0.97      1.62 o
   5   4  11      268.35      286.37     18.33 o
   6   4  11        5.76        7.57      4.47 o
  -6   5  11      357.73      293.87     61.61 o
  -5   5  11        5.03        4.37      1.42 o
  -4   5  11       79.51       81.75      3.22 o
  -3   5  11       22.14       24.63      2.43 o
  -2   5  11     3074.65     3227.34     45.24 o
  -1   5  11       41.26       43.56      3.18 o
   0   5  11     1034.53     1071.12     20.51 o
   1   5  11      572.06      589.57     15.64 o
   2   5  11       61.16       74.78      7.45 o
   3   5  11       45.73       52.05     10.11 o
   4   5  11        0.84       -0.29      1.71 o
   5   5  11      134.87      120.37      7.98 o
   6   5  11       45.06       34.86      5.86 o
  -6   6  11       74.40       70.62      7.28 o
  -5   6  11        6.19       10.06      3.62 o
  -4   6  11      168.89      192.39     20.10 o
  -3   6  11      454.77      447.45     18.77 o
  -2   6  11      101.80      105.39     28.73 o
  -1   6  11        1.73        3.67      1.60 o
   0   6  11      408.81      439.82     25.05 o
   1   6  11       55.91       58.85      5.33 o
   2   6  11       10.19       11.38      4.82 o
   3   6  11      113.18      130.46      7.76 o
   4   6  11       10.29       13.61      3.03 o
   5   6  11       29.91       37.93      5.05 o
  -5   7  11      133.29      161.10     12.77 o
  -4   7  11       22.71       29.87      4.11 o
  -3   7  11       97.70       75.69      3.51 o
  -2   7  11      243.87      246.98      8.76 o
  -1   7  11      225.76      230.21      7.78 o
   0   7  11      851.85      904.08     20.34 o
   1   7  11       81.81       83.01      4.09 o
   2   7  11       15.90        4.86      8.82 o
   3   7  11       16.26       19.38      5.44 o
   4   7  11       86.28      100.73     13.51 o
   5   7  11      102.12      126.91     21.63 o
  -5   8  11       33.71       23.01      9.43 o
  -3   8  11       42.65       47.26     12.80 o
  -2   8  11      203.47      210.02     12.27 o
  -1   8  11      370.55      359.17     19.34 o
   0   8  11      615.10      622.56     20.43 o
   1   8  11       37.60       45.60      6.03 o
   2   8  11      262.40      274.52     21.82 o
   3   8  11        2.54       -2.97      7.78 o
   4   8  11      307.31      359.36     26.17 o
  -4   9  11        1.38        3.70      8.13 o
  -3   9  11       60.40       54.73     11.09 o
  -2   9  11      124.26      146.33     24.99 o
  -1   9  11       64.10       75.43     20.22 o
   1   9  11       17.99       13.68      7.77 o
   2   9  11        0.66        8.39      7.78 o
   3   9  11        0.30        7.89      5.15 o
  -2  10  11        0.03        3.33      3.33 o
  -1  10  11        0.07       -4.07     12.57 o
   0  10  11       56.57       48.31     35.32 o
   1  10  11       63.43       59.17     12.20 o
  -6   0  12        9.03        5.70      3.48 o
  -4   0  12      288.30      251.20      7.64 o
  -2   0  12     1060.28     1072.50     23.35 o
   0   0  12     3283.61     3514.99    158.58 o
   2   0  12      219.30      211.51     10.38 o
   4   0  12      794.22      778.81     23.25 o
   6   0  12      520.98      535.32     31.60 o
  -7   1  12      336.10      372.38     16.23 o
  -6   1  12        0.14        2.28      2.26 o
  -5   1  12       11.83       10.98      2.08 o
  -4   1  12       49.00       54.90      2.43 o
  -3   1  12        0.78        2.29      1.21 o
  -2   1  12      101.95      101.95      3.04 o
  -1   1  12     2163.45     2177.79     33.49 o
   0   1  12      599.41      594.55     12.07 o
   1   1  12     1265.63     1337.48     33.08 o
   2   1  12        9.36        9.02      3.01 o
   3   1  12      410.82      402.27     23.00 o
   4   1  12        2.19        2.26      1.65 o
   5   1  12        1.09        5.07      2.08 o
   6   1  12       37.98       33.16      5.89 o
  -7   2  12       75.76       81.70      6.30 o
  -6   2  12        9.79        3.90      2.74 o
  -5   2  12      329.21      322.29     11.19 o
  -4   2  12      467.12      447.87      7.98 o
  -3   2  12     1026.45     1021.29     15.93 o
  -2   2  12     1011.51     1034.75     17.19 o
  -1   2  12      663.02      610.13     11.84 o
   0   2  12       34.19       50.60      4.60 o
   1   2  12      212.31      187.58      8.26 o
   2   2  12       13.82       14.35      1.88 o
   3   2  12      343.19      366.52      9.82 o
   4   2  12        2.59        6.86      2.11 o
   5   2  12      357.14      359.87     12.99 o
   6   2  12        0.29       -1.24      3.62 o
  -7   3  12        1.52        0.85      2.56 o
  -6   3  12      347.04      351.65     13.14 o
  -5   3  12      409.05      399.86     10.15 o
  -4   3  12      698.20      731.77     12.39 o
  -3   3  12        5.15        6.12      6.52 o
  -2   3  12     1229.68     1306.50     18.58 o
  -1   3  12        9.60        3.73      1.58 o
   0   3  12     1220.22     1169.81     20.19 o
   1   3  12        7.79       22.74      3.46 o
   2   3  12       84.97       66.57      6.15 o
   3   3  12       20.24       17.11      3.64 o
   4   3  12      521.00      525.63     13.38 o
   5   3  12        8.69        8.47      2.87 o
   6   3  12       84.97       84.47      7.58 o
  -7   4  12      541.83      581.07     26.28 o
  -6   4  12      583.18      625.53     19.41 o
  -5   4  12       36.67       30.12      3.33 o
  -4   4  12      153.09      164.20      4.44 o
  -3   4  12       89.56       85.90      2.92 o
  -2   4  12      474.87      454.35      8.66 o
  -1   4  12        8.85       13.55      1.57 o
   0   4  12      313.34      359.03     12.39 o
   1   4  12      637.13      645.03     14.68 o
   2   4  12        6.60        7.98      1.81 o
   3   4  12      356.38      370.08     10.08 o
   4   4  12        6.37        3.24      2.12 o
   5   4  12      516.09      539.60     25.49 o
   6   4  12      162.71      171.66     12.02 o
  -6   5  12      311.98      316.43     12.97 o
  -5   5  12        1.84        3.31      1.79 o
  -4   5  12       98.89       98.61      4.75 o
  -3   5  12       63.51       54.84      2.94 o
  -2   5  12      203.86      206.12      7.60 o
  -1   5  12      499.97      499.90     12.57 o
   0   5  12      191.89      189.05      5.98 o
   1   5  12      704.20      699.42     30.41 o
   2   5  12       64.86       62.52      4.08 o
   3   5  12       10.01       11.29      2.00 o
   4   5  12        4.32        3.07      2.11 o
   5   5  12       93.27       76.36     15.00 o
  -6   6  12        0.18        4.34     14.97 o
  -5   6  12       14.89       12.69      3.58 o
  -4   6  12      500.23      540.12     16.35 o
  -3   6  12      225.42      208.31      9.27 o
  -2   6  12      399.39      397.51     11.05 o
  -1   6  12        6.76        6.43      2.02 o
   0   6  12       11.73       12.89      1.83 o
   1   6  12      115.15      124.35      8.86 o
   2   6  12        9.02        5.92      1.92 o
   3   6  12       17.30       16.11      2.02 o
   4   6  12      273.28      277.40     14.49 o
   5   6  12       68.93       72.49     12.76 o
  -5   7  12       12.45       27.26     43.82 o
  -4   7  12        0.50        2.16     10.10 o
  -3   7  12       12.58       15.95      1.85 o
  -2   7  12        7.74        9.54     12.07 o
  -1   7  12      434.43      455.01     13.01 o
   0   7  12       67.67       62.63     24.77 o
   1   7  12       32.47       29.78      3.27 o
   2   7  12        8.12        5.16      2.26 o
   3   7  12        5.32        5.83      2.51 o
   4   7  12       29.41       29.97      9.93 o
  -4   8  12      102.25      122.43     17.75 o
  -3   8  12      145.15      153.23     14.61 o
  -2   8  12        0.43       12.41     33.74 o
  -1   8  12      131.55      140.26     48.84 o
   0   8  12       70.01       82.28      9.45 o
   1   8  12       74.96       91.69     48.08 o
   2   8  12       26.45        4.65     11.46 o
   3   8  12      253.07      302.54     78.45 o
   4   8  12       56.71       64.77      7.95 o
  -3   9  12        0.01        1.41      9.43 o
  -2   9  12        1.83        5.42     16.01 o
  -1   9  12       75.39       71.30     13.41 o
   0   9  12       10.66        6.59      5.55 o
   1   9  12        5.34       13.42      5.67 o
   2   9  12       73.19       84.68     22.75 o
  -1  10  12        0.19       -2.96      5.55 o
   0  10  12       89.77       82.85     11.84 o
   1  10  12        8.74       -4.81      5.92 o
  -7   0  13      193.65      157.90     14.04 o
  -5   0  13      110.84      110.61      5.57 o
  -3   0  13     3031.18     3135.61     60.03 o
  -1   0  13     1093.77     1044.16     25.95 o
   1   0  13      501.74      534.40     23.72 o
   3   0  13      271.12      277.78     10.54 o
   5   0  13      120.62      125.65      7.53 o
  -7   1  13        0.58        2.62      3.30 o
  -6   1  13      514.66      500.74     14.34 o
  -5   1  13      289.78      278.03      8.94 o
  -4   1  13      318.18      307.02      6.48 o
  -3   1  13      315.03      300.24      6.29 o
  -2   1  13        2.81        1.61      1.16 o
  -1   1  13      784.29      856.55     17.94 o
   0   1  13       71.37       79.85      5.27 o
   1   1  13       71.22       67.29      3.94 o
   2   1  13      916.84      904.70     20.77 o
   3   1  13      275.87      288.36      9.99 o
   4   1  13      379.87      414.73     10.77 o
   5   1  13      133.91      124.93      5.47 o
   6   1  13       77.30       74.65      7.89 o
  -7   2  13       10.88        9.38      4.34 o
  -6   2  13       28.72       27.14      5.66 o
  -5   2  13        9.43        8.92      1.94 o
  -4   2  13      632.08      660.28     11.63 o
  -3   2  13      345.15      351.88      7.30 o
  -2   2  13      410.11      383.76      7.28 o
  -1   2  13       53.08       49.70      3.55 o
   0   2  13      196.94      196.31      5.85 o
   1   2  13       22.25       34.10      3.89 o
   2   2  13      132.58      130.45      7.39 o
   3   2  13      221.26      223.96     10.19 o
   4   2  13      571.33      597.10     14.18 o
   5   2  13      382.96      418.83     26.87 o
   6   2  13      497.61      471.12     30.69 o
  -7   3  13      245.31      254.56     18.31 o
  -6   3  13       14.64       10.38      3.52 o
  -5   3  13     1310.97     1390.00     24.66 o
  -4   3  13      171.46      174.19      7.64 o
  -3   3  13      336.99      338.50      6.93 o
  -2   3  13       68.55       71.58      2.87 o
  -1   3  13       16.75       22.99      2.67 o
   0   3  13       26.18       24.64      3.11 o
   1   3  13      431.26      411.47     11.93 o
   2   3  13      208.14      195.62      6.08 o
   3   3  13      636.00      639.96     16.46 o
   4   3  13       42.28       35.50      6.79 o
   5   3  13        5.65        6.73      2.68 o
   6   3  13        7.12       12.21      4.55 o
  -6   4  13      119.63      116.93      8.97 o
  -5   4  13      314.42      304.63      8.11 o
  -4   4  13      311.19      291.41      6.83 o
  -3   4  13      351.54      336.65      7.10 o
  -2   4  13      260.46      259.17      5.83 o
  -1   4  13      430.31      418.51     11.06 o
   0   4  13       27.04       23.81      2.08 o
   1   4  13        5.50       10.13      2.78 o
   2   4  13        1.53        3.81      1.47 o
   3   4  13      124.37      125.71      5.08 o
   4   4  13      123.12      130.84      7.67 o
   5   4  13       80.09       75.11     22.21 o
   6   4  13       48.68       45.41     10.72 o
  -6   5  13      151.55      182.51     13.56 o
  -5   5  13       33.25       31.70      2.81 o
  -4   5  13      204.17      198.29     11.20 o
  -3   5  13       45.09       38.56      2.13 o
  -2   5  13      261.72      297.98      8.28 o
  -1   5  13       17.63       19.12      3.17 o
   0   5  13       95.96      102.17      4.13 o
   1   5  13      252.60      253.12      8.04 o
   2   5  13       27.95       30.67      5.40 o
   3   5  13      444.85      462.47     33.88 o
   4   5  13      290.41      300.30     19.33 o
   5   5  13       15.46        7.55      4.51 o
  -6   6  13       30.90       17.48     11.01 o
  -5   6  13      219.17      245.78     16.86 o
  -4   6  13       99.32      105.59      5.02 o
  -3   6  13      499.94      519.49     14.68 o
  -2   6  13       67.85       68.24     24.95 o
  -1   6  13      984.96     1046.45     24.75 o
   0   6  13        5.55        2.21      1.96 o
   1   6  13      390.98      377.03     13.39 o
   2   6  13      108.54      113.96      7.31 o
   3   6  13       83.06       77.69      5.77 o
   4   6  13       62.40       45.73     13.45 o
   5   6  13      338.70      348.63     19.80 o
  -5   7  13        0.05       -0.02     13.43 o
  -4   7  13      174.01      174.74     11.29 o
  -3   7  13      176.96      184.64     13.34 o
  -2   7  13       10.64        6.46      2.16 o
  -1   7  13      655.31      665.62     20.31 o
   0   7  13       98.18       93.25      7.76 o
   1   7  13      646.40      718.67     23.99 o
   2   7  13       53.90       62.68     17.48 o
   3   7  13      496.72      453.47     37.77 o
   4   7  13        1.51       -8.72      5.81 o
  -4   8  13       30.44        7.71     18.12 o
  -3   8  13       23.38       12.25      4.62 o
  -2   8  13      126.92      123.31      7.29 o
  -1   8  13       28.47       17.84      5.98 o
   0   8  13       65.03       59.58     27.74 o
   1   8  13        3.49       22.71     14.05 o
   2   8  13      159.89      148.17     42.17 o
   3   8  13        6.97        0.74      7.40 o
  -3   9  13       26.68       22.42      4.30 o
  -2   9  13       27.80       25.77      4.06 o
   1   9  13      187.00      138.47     66.78 o
   2   9  13       12.04       18.71      8.14 o
   0  10  13       53.37       61.39     11.46 o
  -6   0  14       94.34       87.13      6.65 o
  -4   0  14       11.61        8.89      2.13 o
  -2   0  14      651.04      649.79     16.81 o
   0   0  14     7766.85     8123.40    165.37 o
   2   0  14     1655.53     1730.72     53.52 o
   4   0  14       73.67       77.13      5.86 o
   6   0  14       91.86      122.94     30.70 o
  -7   1  14       22.65       16.08      4.39 o
  -6   1  14      275.79      266.23     12.27 o
  -5   1  14      210.73      197.07      8.53 o
  -4   1  14      486.76      488.80     10.76 o
  -3   1  14      270.46      248.38      5.67 o
  -2   1  14      444.24      436.09     10.49 o
  -1   1  14       12.84       17.09      3.26 o
   0   1  14     1289.69     1326.17     24.21 o
   1   1  14        6.41       11.25      1.76 o
   2   1  14      917.43      973.83     23.92 o
   3   1  14        2.57        2.38      1.76 o
   4   1  14      263.71      263.42      7.82 o
   5   1  14      418.75      412.44     13.20 o
   6   1  14       26.72       19.57      5.07 o
  -7   2  14      343.59      315.32     15.73 o
  -6   2  14       60.91       59.95      5.28 o
  -5   2  14       35.24       29.03      3.06 o
  -4   2  14       59.51       53.99      2.58 o
  -3   2  14      271.60      267.13      6.95 o
  -2   2  14       45.79       49.50      3.38 o
  -1   2  14      227.46      217.49      5.80 o
   0   2  14      482.24      482.29     10.28 o
   1   2  14       50.96       48.38      3.01 o
   2   2  14        7.33        3.78      2.12 o
   3   2  14      169.98      186.76      6.22 o
   4   2  14      131.09      128.15      5.49 o
   5   2  14      142.67      142.61     12.26 o
   6   2  14        3.55        5.15      4.35 o
  -7   3  14        7.68        9.77      4.87 o
  -6   3  14       95.81       88.53      5.52 o
  -5   3  14       57.45       56.73      3.91 o
  -4   3  14      118.74      116.81      4.37 o
  -3   3  14        0.05        6.11      4.40 o
  -2   3  14      181.61      183.54      6.50 o
  -1   3  14      257.12      270.86      6.84 o
   0   3  14       54.03       62.85      4.14 o
   1   3  14        6.04        7.85      1.82 o
   2   3  14     1603.37     1675.02     32.45 o
   3   3  14      170.46      173.47      9.65 o
   4   3  14      480.00      500.25     14.51 o
   5   3  14        4.03        3.65      3.68 o
   6   3  14        0.16       -0.91      4.98 o
  -6   4  14      138.32      141.58      7.97 o
  -5   4  14       60.26       68.11      5.55 o
  -4   4  14      138.33      143.32      6.55 o
  -3   4  14       41.03       41.54      4.88 o
  -2   4  14       22.33       20.34      2.66 o
  -1   4  14      812.06      854.36     26.22 o
   0   4  14      129.23      113.08      3.89 o
   1   4  14      908.20      927.44     19.91 o
   2   4  14      570.47      573.37     15.11 o
   3   4  14      568.95      579.67     20.89 o
   4   4  14      742.06      803.49     24.93 o
   5   4  14        0.36       -2.87      3.35 o
  -6   5  14       37.44       33.39      5.76 o
  -5   5  14      869.57      901.24     22.84 o
  -4   5  14       19.63       13.29      2.09 o
  -3   5  14      336.58      342.18      8.75 o
  -2   5  14       42.61       34.70      4.68 o
  -1   5  14      198.80      204.50      7.60 o
   0   5  14        0.04        0.90      2.04 o
   1   5  14        0.56       -0.76      2.05 o
   2   5  14       20.38       19.68      2.84 o
   3   5  14      270.98      291.16     10.43 o
   4   5  14      120.10      110.07      8.85 o
   5   5  14      237.94      231.10     14.63 o
  -5   6  14        0.20       -3.62      3.20 o
  -4   6  14       47.92       48.67      7.60 o
  -3   6  14        0.39        0.19      1.38 o
  -2   6  14      143.97      158.57      8.05 o
  -1   6  14        0.25       -1.32      3.16 o
   0   6  14      126.55      120.25      5.72 o
   1   6  14        6.95        4.72      1.78 o
   2   6  14       65.97       60.77      3.43 o
   3   6  14        3.32        3.67      5.40 o
   4   6  14      104.34       82.34     21.76 o
   5   6  14       11.16       12.57     11.83 o
  -5   7  14      114.24      130.96     27.37 o
  -4   7  14      317.54      310.10     19.29 o
  -3   7  14      246.58      264.61     14.58 o
  -2   7  14       32.70       22.43      6.18 o
  -1   7  14        9.12       12.38      3.35 o
   0   7  14      105.35       92.86     14.79 o
   1   7  14       38.54       51.16      3.28 o
   2   7  14       80.33       83.76     38.28 o
   3   7  14      101.87      103.05     18.12 o
   4   7  14       43.82       48.52      8.21 o
  -4   8  14        4.94        0.74      7.55 o
  -3   8  14      104.59       89.41     29.84 o
  -2   8  14        1.67       12.77     30.55 o
  -1   8  14        8.08       12.89      4.36 o
   0   8  14        4.64        3.86      4.57 o
   1   8  14      505.30      567.44     64.06 o
   2   8  14       11.34        5.57     18.86 o
   3   8  14        0.65       -6.01      6.14 o
  -3   9  14       40.46       31.91      4.69 o
  -2   9  14       12.73       13.49      4.14 o
  -1   9  14       36.44       24.16     19.04 o
   0   9  14       22.07       20.53     22.37 o
   1   9  14        1.38        3.08     10.91 o
   2   9  14      129.76      110.97     15.91 o
  -7   0  15      479.97      465.88     32.05 o
  -5   0  15      325.71      391.62     13.68 o
  -3   0  15       55.28       40.43      7.82 o
  -1   0  15        7.72        7.21      4.32 o
   1   0  15        2.94        5.09      2.68 o
   3   0  15       37.98       31.16      4.83 o
   5   0  15      236.78      225.53     20.83 o
  -7   1  15       23.14       28.73      4.93 o
  -6   1  15        3.22        5.73      2.98 o
  -5   1  15       22.67       21.87      2.54 o
  -4   1  15      490.57      490.13     10.25 o
  -3   1  15        0.30       -0.83      1.40 o
  -2   1  15      578.19      557.63     19.74 o
  -1   1  15       56.87       67.25      5.59 o
   0   1  15     1120.37     1117.83     20.33 o
   1   1  15      383.79      401.60     11.63 o
   2   1  15       12.13       12.47      5.34 o
   3   1  15       19.44       17.83      3.36 o
   4   1  15     1349.58     1381.47     28.40 o
   5   1  15        1.85        6.49      2.92 o
   6   1  15       80.82       82.19      8.67 o
  -7   2  15        4.31        3.71      4.05 o
  -6   2  15      488.21      501.69     16.56 o
  -5   2  15       40.05       41.65      4.04 o
  -4   2  15      547.93      554.10     14.18 o
  -3   2  15      220.13      221.78     10.31 o
  -2   2  15       54.81       44.40      4.34 o
  -1   2  15      120.05      113.41      4.26 o
   0   2  15      548.09      577.05     13.51 o
   1   2  15       23.79       23.13      4.52 o
   2   2  15     1557.51     1537.53     37.39 o
   3   2  15      153.97      173.49      6.45 o
   4   2  15      285.42      309.78      9.54 o
   5   2  15      514.12      538.43     19.54 o
   6   2  15       51.53       43.54      7.10 o
  -6   3  15        0.52       -3.00      3.36 o
  -5   3  15      112.95      120.54      5.11 o
  -4   3  15        2.53        1.50      6.69 o
  -3   3  15      159.72      147.18      5.57 o
  -2   3  15      289.65      298.23      7.56 o
  -1   3  15      409.09      378.32      9.38 o
   0   3  15      108.87       98.53      7.14 o
   1   3  15       54.83       74.10      7.96 o
   2   3  15      100.16      100.55      4.26 o
   3   3  15       33.20       40.74      3.86 o
   4   3  15       65.52       66.90      6.00 o
   5   3  15       52.39       55.63      6.08 o
  -6   4  15      448.75      454.65     17.66 o
  -5   4  15      207.21      188.15      8.18 o
  -4   4  15       12.14        6.28      2.26 o
  -3   4  15        0.02        0.62      1.72 o
  -2   4  15       46.71       41.03      3.78 o
  -1   4  15      184.91      178.34      5.60 o
   0   4  15      208.31      232.52      6.90 o
   1   4  15      929.03      962.56     19.63 o
   2   4  15      630.79      564.36     22.50 o
   3   4  15        0.27        4.92      3.63 o
   4   4  15       15.46       10.06      7.02 o
   5   4  15       86.33       62.02      6.80 o
  -6   5  15      175.80      154.98     16.72 o
  -5   5  15      109.26      116.59      9.17 o
  -4   5  15      289.13      330.77     16.24 o
  -3   5  15       54.11       50.02     17.34 o
  -2   5  15      876.20      929.53     20.50 o
  -1   5  15       13.51        5.54      1.99 o
   0   5  15       15.96       10.48      3.21 o
   1   5  15        7.58        9.29      1.61 o
   2   5  15      138.89      165.03     13.57 o
   3   5  15      110.55      100.69      7.22 o
   4   5  15       13.87        3.30     17.70 o
   5   5  15      122.97      128.32     12.02 o
  -5   6  15      155.91      170.11     10.76 o
  -4   6  15       19.14       22.41      7.95 o
  -3   6  15      196.91      214.55     10.76 o
  -2   6  15       72.69       73.80      9.50 o
  -1   6  15       72.74       57.46     11.53 o
   0   6  15       83.88       77.02      5.74 o
   1   6  15      176.91      202.18     15.04 o
   2   6  15        3.12        5.82      1.59 o
   3   6  15      116.10      145.69     21.18 o
   4   6  15       15.13        7.88      8.86 o
  -5   7  15        0.38       36.82     43.63 o
  -4   7  15       76.43       77.60      6.84 o
  -3   7  15        7.95       13.64     23.19 o
  -2   7  15      113.01      130.16      7.14 o
  -1   7  15      780.33      809.14     28.21 o
   0   7  15      140.34      157.64     14.49 o
   1   7  15       61.08       54.63      6.80 o
   3   7  15        3.79       -2.36      8.63 o
   4   7  15       72.06       47.34     11.83 o
  -4   8  15       50.18       36.98     11.09 o
  -3   8  15      101.48       81.48     20.03 o
  -2   8  15       28.22       21.43     15.69 o
  -1   8  15       74.09       57.93     18.16 o
   0   8  15     1102.71     1239.20     77.53 o
   1   8  15       10.06        2.00      5.65 o
   2   8  15       23.86       20.48     17.20 o
   3   8  15       14.18       16.64      9.24 o
  -2   9  15        7.87       10.63     11.83 o
  -1   9  15       30.81       19.00     10.91 o
   0   9  15        0.15        1.08      4.74 o
   1   9  15       16.50       23.08      9.80 o
  -6   0  16       23.46       25.56      5.55 o
  -4   0  16      476.98      496.52     15.37 o
  -2   0  16     1705.04     1701.52     46.75 o
   0   0  16      385.06      411.88     13.74 o
   2   0  16       39.75       44.14     12.94 o
   4   0  16      374.02      393.19     16.00 o
   6   0  16      475.39      494.28     43.69 o
  -7   1  16       18.38       12.87      5.70 o
  -6   1  16      160.08      150.47      9.00 o
  -5   1  16      229.32      210.42      7.16 o
  -4   1  16      169.74      158.34      6.36 o
  -3   1  16       72.06       70.98      4.07 o
  -2   1  16      111.67       96.59      4.29 o
  -1   1  16      519.31      528.28     11.93 o
   0   1  16       82.95       73.36      4.87 o
   1   1  16      499.71      514.29     14.92 o
   2   1  16       64.67       68.72      8.27 o
   3   1  16       24.16       28.37      3.29 o
   4   1  16        2.17        4.27      2.28 o
   5   1  16       29.92       23.63      4.66 o
   6   1  16       82.58       86.11     12.31 o
  -6   2  16       72.52       69.04      5.87 o
  -5   2  16      286.76      300.42     15.06 o
  -4   2  16      393.10      408.26     12.83 o
  -3   2  16        0.44        0.86      2.70 o
  -2   2  16       18.70       15.18      1.92 o
  -1   2  16        8.65       15.04      1.72 o
   0   2  16        2.93        4.20      1.60 o
   1   2  16      145.77      155.12     14.31 o
   2   2  16        1.01       -0.05      2.16 o
   3   2  16      352.35      343.46     10.67 o
   4   2  16       47.92       48.23      4.49 o
   5   2  16       18.55       14.48      3.56 o
  -6   3  16        3.29       10.14      3.94 o
  -5   3  16        1.78       -2.44      2.16 o
  -4   3  16       25.87       28.57      3.03 o
  -3   3  16      331.54      344.11      7.79 o
  -2   3  16     1875.60     1955.92     36.00 o
  -1   3  16        0.91        0.21      1.54 o
   0   3  16     1366.98     1393.57     27.33 o
   1   3  16       98.43      105.84     10.90 o
   2   3  16      126.76      130.16      7.24 o
   3   3  16        7.88        8.21      2.27 o
   4   3  16      404.62      396.03     12.73 o
   5   3  16       71.67       63.41      8.64 o
  -6   4  16      117.51      109.85     14.04 o
  -5   4  16        9.82        7.87      2.42 o
  -4   4  16      580.89      613.45     16.65 o
  -3   4  16      108.67      106.89      5.07 o
  -2   4  16      245.74      213.34     10.05 o
  -1   4  16      139.55      101.19      4.97 o
   0   4  16        1.98        2.42      1.71 o
   1   4  16        8.08        7.22      1.88 o
   2   4  16       55.43       42.50      5.88 o
   3   4  16        2.77        9.48      2.66 o
   4   4  16      214.28      207.54     13.18 o
   5   4  16       52.69       58.52      7.60 o
  -6   5  16       17.37        9.24      7.82 o
  -5   5  16       84.86       72.03      6.22 o
  -4   5  16       46.51       41.32      3.61 o
  -3   5  16      176.87      183.69      8.23 o
  -2   5  16       29.64       17.72      3.94 o
  -1   5  16       60.34       64.98      7.53 o
   0   5  16       75.99       89.45      3.21 o
   1   5  16       29.48       30.26      2.59 o
   2   5  16        1.58        1.76      3.17 o
   3   5  16       78.06       71.61      5.35 o
   4   5  16      201.84      216.37     15.11 o
   5   5  16      167.08      160.93     13.86 o
  -5   6  16        9.53       23.27     36.61 o
  -4   6  16      145.95      144.01     10.16 o
  -3   6  16      102.91      113.53     10.20 o
  -2   6  16      101.83      100.68      6.78 o
  -1   6  16       31.69       17.43      6.87 o
   0   6  16      337.07      327.25     14.16 o
   1   6  16       79.38       97.12      6.53 o
   2   6  16      543.31      593.15     20.54 o
   3   6  16      137.22      138.77     17.01 o
   4   6  16      207.23      201.27     21.46 o
  -4   7  16       81.45       82.83     12.38 o
  -3   7  16       35.12       49.63     18.29 o
  -2   7  16      159.53      135.40     15.81 o
  -1   7  16       32.57       27.66      5.90 o
   0   7  16        0.40        3.72      4.48 o
   1   7  16      143.19      183.56     27.66 o
   2   7  16        2.83        4.07      6.84 o
   3   7  16      207.47      217.19     64.19 o
  -3   8  16      243.48      271.83     16.95 o
  -2   8  16      160.80      180.14     28.85 o
  -1   8  16      145.76      157.07     11.43 o
   0   8  16       74.48       81.17     62.87 o
   1   8  16        0.03       -4.25     10.17 o
  -2   9  16       41.63       36.24      8.14 o
   1   9  16       40.33       39.20      8.51 o
  -5   0  17     1350.48     1442.98     51.27 o
  -3   0  17     1432.71     1447.37     35.58 o
  -1   0  17     3103.69     3226.33     78.16 o
   1   0  17      461.95      488.03     70.78 o
   3   0  17       79.30       83.81      7.69 o
   5   0  17     1934.36     1992.48    157.84 o
  -6   1  17        0.05        0.28      2.92 o
  -5   1  17       44.21       41.04      3.48 o
  -4   1  17      693.62      677.25     14.94 o
  -3   1  17      582.33      574.60     15.43 o
  -2   1  17      221.03      206.16      6.18 o
  -1   1  17      748.89      756.57     17.13 o
   0   1  17      933.44      926.16     18.64 o
   1   1  17        4.57        6.61      1.86 o
   2   1  17      477.64      445.89     13.93 o
   3   1  17      541.32      541.36     20.83 o
   4   1  17       15.71       18.22      3.03 o
   5   1  17      117.42      124.38      8.14 o
  -6   2  17       18.05       11.18      6.46 o
  -5   2  17       12.07       12.61      5.00 o
  -4   2  17       68.07       69.15      3.96 o
  -3   2  17        1.19        0.12      1.45 o
  -2   2  17      672.64      654.90     14.62 o
  -1   2  17      178.94      183.77      6.07 o
   0   2  17      636.52      609.93     13.61 o
   1   2  17       78.22       78.70     10.99 o
   2   2  17      286.52      293.66     18.95 o
   3   2  17       32.30       31.19      3.29 o
   4   2  17       75.19       68.57     10.06 o
   5   2  17      142.99      147.99     11.26 o
  -6   3  17        1.44       -2.42      5.38 o
  -5   3  17      856.89      857.80     23.80 o
  -4   3  17       26.36       23.79      3.75 o
  -3   3  17      693.00      686.95     21.64 o
  -2   3  17      127.09      112.18      4.79 o
  -1   3  17       44.11       53.21      3.53 o
   0   3  17       43.42       48.16      3.91 o
   1   3  17       95.65       88.15      9.32 o
   2   3  17       68.35       67.56      6.05 o
   3   3  17      949.05      978.41     28.53 o
   4   3  17       66.75       78.45      6.44 o
   5   3  17       19.97       20.36      5.45 o
  -6   4  17       11.46       13.32      3.94 o
  -5   4  17      436.38      412.02     19.37 o
  -4   4  17      138.41      140.63      6.16 o
  -3   4  17      760.55      810.45     21.91 o
  -2   4  17      319.82      326.94     10.58 o
  -1   4  17       96.10      130.78      6.16 o
   0   4  17       20.23       18.16      2.08 o
   1   4  17       11.60       22.44      2.62 o
   2   4  17       49.50       35.17      4.30 o
   3   4  17       12.31        9.56      2.66 o
   4   4  17      157.08      172.43     13.07 o
   5   4  17       63.88       60.32      6.84 o
  -5   5  17       69.50       72.74     10.15 o
  -4   5  17       16.03       15.77      4.89 o
  -3   5  17        0.05        0.03     15.33 o
  -2   5  17        2.34        4.98      2.61 o
  -1   5  17       17.11       10.14      1.87 o
   0   5  17      275.53      234.24     15.23 o
   1   5  17        2.32        5.51      1.44 o
   2   5  17      480.60      478.42     15.66 o
   3   5  17       44.50       40.79      4.96 o
   4   5  17       16.24       18.73      7.47 o
  -5   6  17      126.88      124.56     25.79 o
  -4   6  17       49.73       68.25     33.69 o
  -3   6  17      133.24      149.29     12.95 o
  -2   6  17        1.00       -0.26      3.84 o
  -1   6  17        0.49        2.16      5.98 o
   0   6  17      316.11      300.10     15.29 o
   1   6  17        0.70       -0.56      2.07 o
   2   6  17        8.32        7.74      2.73 o
   3   6  17      171.48      142.54     55.86 o
   4   6  17       48.43       40.68     11.09 o
  -4   7  17       60.24       67.23     18.24 o
  -3   7  17       69.34       43.96     15.59 o
  -2   7  17      139.83      143.01     29.59 o
  -1   7  17      393.14      364.35     16.03 o
   0   7  17        0.06       -0.56      2.93 o
   1   7  17      195.32      211.57     25.89 o
   2   7  17       98.51      123.81     21.27 o
   3   7  17        0.09        1.21      6.80 o
  -3   8  17       83.61       63.70     19.98 o
  -2   8  17      277.76      304.65     20.08 o
  -1   8  17       84.88       67.42     18.07 o
   1   8  17        2.84       -5.95      5.34 o
   2   8  17        2.18       -3.33      6.29 o
  -1   9  17       12.77       17.01      6.29 o
   0   9  17       15.26       19.97      7.03 o
  -6   0  18       16.24       12.09      5.32 o
  -4   0  18      465.71      467.75     15.58 o
  -2   0  18        0.42       -1.31      4.27 o
   0   0  18     1722.00     1723.60     45.74 o
   2   0  18        5.70        1.44      3.11 o
   4   0  18      427.31      428.07     19.05 o
  -6   1  18       42.26       29.63      4.59 o
  -5   1  18      169.68      155.71      7.36 o
  -4   1  18       62.64       62.90      3.62 o
  -3   1  18      138.63      127.66      5.01 o
  -2   1  18       11.49       13.83      2.48 o
  -1   1  18       21.50       17.29      2.08 o
   0   1  18       13.97       10.73      2.74 o
   1   1  18       64.18       67.08      6.29 o
   2   1  18      363.91      371.28     20.91 o
   3   1  18        3.01        2.06      2.07 o
   4   1  18        3.51       -0.10      3.07 o
   5   1  18      373.75      361.31     20.28 o
  -6   2  18       22.18       13.18      3.79 o
  -5   2  18      140.51      135.83      7.33 o
  -4   2  18       74.49       83.29      4.85 o
  -3   2  18      377.40      358.28      9.60 o
  -2   2  18       77.10       70.98      3.97 o
  -1   2  18      436.32      442.65     11.78 o
   0   2  18       19.68       14.76      3.17 o
   1   2  18      303.06      331.37     20.35 o
   2   2  18       36.40       29.09      4.57 o
   3   2  18      135.15      126.92      7.95 o
   4   2  18      267.66      280.12     12.61 o
   5   2  18       10.50       14.29      4.55 o
  -6   3  18      171.87      170.90      9.48 o
  -5   3  18       53.13       53.80      6.23 o
  -4   3  18        0.72        3.32      3.64 o
  -3   3  18        8.74       14.79      9.76 o
  -2   3  18      155.68      146.86      6.95 o
  -1   3  18        0.03        0.21      1.49 o
   0   3  18        0.98        0.96      1.57 o
   1   3  18       41.18       36.13      6.57 o
   2   3  18      517.15      504.90     19.97 o
   3   3  18      167.48      154.80     10.52 o
   4   3  18       51.06       37.92      6.45 o
   5   3  18      204.50      171.10     18.27 o
  -6   4  18      157.50      153.65     10.83 o
  -5   4  18      198.51      194.58      9.03 o
  -4   4  18        0.76        4.55     10.36 o
  -3   4  18       53.50       58.85      4.72 o
  -2   4  18       25.77       27.24      3.90 o
  -1   4  18       78.10       59.10      5.93 o
   0   4  18        0.08       -1.01      2.71 o
   1   4  18       32.40       45.65      3.68 o
   2   4  18       12.26        9.62      3.14 o
   3   4  18       24.16       22.04      4.30 o
   4   4  18      167.05      131.48     12.16 o
  -5   5  18      347.57      379.18     19.42 o
  -4   5  18       57.82       42.54      5.71 o
  -3   5  18        5.07        6.13      3.62 o
  -2   5  18       26.76       24.97      4.35 o
  -1   5  18       20.84       18.20      3.37 o
   0   5  18       12.76        6.53      1.31 o
   1   5  18      127.23      138.49      7.52 o
   2   5  18        4.07        7.34      2.63 o
   3   5  18      612.39      614.98     48.65 o
   4   5  18        0.08        6.09      6.06 o
  -5   6  18        1.89       13.07     33.67 o
  -4   6  18        0.29        6.51     18.18 o
  -3   6  18       31.31       34.00     23.88 o
  -2   6  18      522.44      641.81     31.75 o
  -1   6  18      233.18      283.48     33.76 o
   0   6  18      507.61      529.80     23.58 o
   1   6  18       24.09       24.57      2.92 o
   2   6  18        3.82       11.36      8.87 o
   3   6  18        0.01        4.02      6.51 o
  -4   7  18      190.88      179.15     13.40 o
  -3   7  18      237.81      246.13     18.13 o
  -2   7  18        6.57       14.78      6.10 o
  -1   7  18        8.49       11.41      6.18 o
   0   7  18       45.86       33.23     19.71 o
   1   7  18        7.94        8.77      6.66 o
   2   7  18      144.25      162.16     57.15 o
   3   7  18      159.60      171.28     21.09 o
  -3   8  18      203.74      195.35     16.43 o
  -2   8  18       72.28       75.51     10.47 o
  -1   8  18        4.99        2.75      4.84 o
   0   8  18       80.95       39.21     41.61 o
   1   8  18      197.25      195.82     86.57 o
  -5   0  19       95.21       88.93      7.59 o
  -3   0  19      587.31      561.93     26.31 o
  -1   0  19      128.36      119.29      7.39 o
   1   0  19     1268.32     1290.09     47.38 o
   5   0  19       13.96       11.35      5.84 o
  -6   1  19       53.70       59.38      6.30 o
  -5   1  19       22.55       19.87      3.63 o
  -4   1  19      655.09      657.90     15.43 o
  -3   1  19       21.23       29.94      9.06 o
  -2   1  19       93.32       86.86      6.19 o
  -1   1  19     1418.05     1430.50     36.46 o
   0   1  19     2095.14     2159.72     41.16 o
   1   1  19      154.22      160.73     10.59 o
   2   1  19       17.37       19.50      3.13 o
   3   1  19        1.00        1.45      3.37 o
   4   1  19        1.36        3.20      2.85 o
   5   1  19        9.19        6.20      3.66 o
  -6   2  19      144.95      133.43      9.98 o
  -5   2  19      280.27      298.10     12.44 o
  -4   2  19       10.19       10.49      4.82 o
  -3   2  19        1.83       -1.36      2.46 o
  -2   2  19     1825.88     1836.00     43.17 o
  -1   2  19       95.25       96.36      4.44 o
   0   2  19      445.47      462.43     13.39 o
   1   2  19      326.44      336.69     23.67 o
   2   2  19      190.82      181.76     14.37 o
   3   2  19        1.24       -0.19      2.79 o
   4   2  19       11.02        8.31      2.93 o
   5   2  19       13.49        8.42      5.00 o
  -6   3  19       56.03       41.50      6.34 o
  -5   3  19       10.84       12.36      3.61 o
  -4   3  19      170.58      169.06      7.53 o
  -3   3  19        3.17        1.85      2.49 o
  -2   3  19       10.79       13.90      2.73 o
  -1   3  19      284.37      251.07      9.04 o
   0   3  19       10.52        9.11      3.27 o
   1   3  19        0.78       -0.38      2.14 o
   2   3  19       60.32       50.89      3.57 o
   3   3  19      419.70      454.07     15.68 o
   4   3  19       12.81        7.93      3.99 o
  -5   4  19       49.27       40.26      4.62 o
  -4   4  19       74.32       57.32     10.10 o
  -3   4  19      109.34      109.77     14.39 o
  -2   4  19      258.47      241.17     11.24 o
  -1   4  19       43.26       55.01      4.74 o
   0   4  19       38.99       48.39      5.21 o
   1   4  19      844.63      868.64     27.38 o
   2   4  19        1.46       -0.34      1.87 o
   3   4  19       23.95       17.31      6.75 o
   4   4  19       56.62       22.36     11.12 o
  -5   5  19       16.78       14.08      4.70 o
  -4   5  19      198.55      182.92     11.36 o
  -3   5  19        9.57       10.26      4.08 o
  -2   5  19      224.67      216.47     10.15 o
  -1   5  19       57.16       62.56      4.70 o
   0   5  19        2.07        0.80      1.38 o
   1   5  19       47.31       48.83      5.33 o
   2   5  19       78.28       82.61      7.47 o
   3   5  19       21.80       21.92      8.57 o
   4   5  19        0.10        0.74      7.03 o
  -4   6  19        6.62        2.56      3.29 o
  -3   6  19       28.27       33.77      8.31 o
  -2   6  19       46.90       30.38      5.55 o
  -1   6  19      113.29      125.17     20.00 o
   0   6  19        3.46        2.87      3.09 o
   1   6  19       53.79       58.59     20.78 o
   2   6  19        1.52       -3.62      6.10 o
   3   6  19       23.14       11.77     17.01 o
  -3   7  19      258.59      288.39     23.31 o
  -2   7  19       60.98       57.17     11.03 o
  -1   7  19      612.50      641.88     31.95 o
   0   7  19        8.18        6.36      6.17 o
   1   7  19        4.53        1.44      4.98 o
   2   7  19      170.61      190.69     20.61 o
  -2   8  19       13.54       12.42      5.73 o
  -1   8  19        6.62        5.08      5.61 o
   1   8  19      158.77      119.49     17.76 o
  -6   0  20      191.69      198.42     19.79 o
  -4   0  20      333.35      305.57     21.68 o
  -2   0  20        4.79        3.49      3.60 o
   0   0  20     1414.46     1524.42     45.21 o
   2   0  20      221.75      210.33     24.81 o
   4   0  20       16.93        4.57      5.90 o
  -6   1  20       10.39       16.00      4.69 o
  -5   1  20      179.13      155.36      8.50 o
  -4   1  20       60.16       56.09      4.32 o
  -3   1  20       81.02       86.42      6.74 o
  -2   1  20      772.36      809.69     23.10 o
  -1   1  20       87.78       72.12      4.59 o
   0   1  20       38.17       39.41      4.18 o
   1   1  20      127.70      133.46      9.55 o
   2   1  20      101.39      113.68      6.90 o
   3   1  20        3.12        2.37      2.72 o
   4   1  20      122.41      163.22      9.02 o
  -6   2  20        0.12        2.14      4.54 o
  -5   2  20      100.73      100.51     12.95 o
  -4   2  20       41.78       36.32      3.55 o
  -3   2  20        0.48        3.79      4.80 o
  -2   2  20        0.49       -2.09      3.67 o
  -1   2  20       82.21       72.91      5.42 o
   0   2  20        1.54       -2.68      1.79 o
   1   2  20       91.23       85.81     11.85 o
   2   2  20       18.59       15.19      6.25 o
   3   2  20      233.02      213.46      9.46 o
   4   2  20       16.27       10.98      7.09 o
  -5   3  20       38.69       36.05      5.76 o
  -4   3  20      309.95      327.97     16.83 o
  -3   3  20       96.93       87.36      6.75 o
  -2   3  20      948.05      950.97     32.21 o
  -1   3  20       39.50       38.33      3.30 o
   0   3  20      156.55      153.40     14.10 o
   1   3  20      127.45      120.98     11.99 o
   2   3  20       86.39       76.89      8.44 o
   3   3  20       77.49       71.95     14.96 o
   4   3  20       40.17       26.32      9.40 o
  -5   4  20       96.51       84.58      8.33 o
  -4   4  20      323.30      282.33     14.44 o
  -3   4  20        5.30        9.97      7.63 o
  -2   4  20      244.78      258.56     15.29 o
  -1   4  20       19.52       16.22      4.11 o
   0   4  20      540.44      504.65     31.91 o
   1   4  20       67.04       99.30     11.83 o
   2   4  20       86.50       92.71     11.82 o
   3   4  20       11.46       16.89      4.75 o
   4   4  20      384.71      396.60     23.47 o
  -5   5  20       10.25        9.61     12.73 o
  -4   5  20        0.95        2.14      5.36 o
  -3   5  20      210.58      192.43     12.69 o
  -2   5  20       49.07       35.35     15.83 o
  -1   5  20      269.70      301.01     28.03 o
   0   5  20      100.10      107.83     10.09 o
   1   5  20       29.46       19.07      3.34 o
   2   5  20       22.83       19.72      4.18 o
   3   5  20        3.61        3.02      3.03 o
  -4   6  20       35.02       36.48     14.44 o
  -3   6  20       86.63       98.49     54.92 o
  -2   6  20       43.15       42.58     15.68 o
  -1   6  20        8.47       10.18      6.23 o
   0   6  20       63.84       53.96      7.15 o
   1   6  20      137.68      121.93     32.66 o
   2   6  20       17.23        9.66      8.34 o
   3   6  20       23.66       21.82     11.83 o
  -3   7  20        3.44       -2.79      3.77 o
  -2   7  20       84.78       69.86     23.63 o
  -1   7  20      116.10      102.23     30.66 o
   0   7  20        4.23        9.35      5.38 o
   1   7  20        1.20        0.32      8.13 o
   2   7  20      142.45      161.65     19.61 o
  -1   8  20      244.62      255.68     28.49 o
  -5   0  21       41.55       39.94     11.46 o
  -3   0  21        3.44        2.51      3.78 o
  -1   0  21      506.37      545.88     65.38 o
   1   0  21       25.76       33.79      6.58 o
   3   0  21       13.41       21.08      7.77 o
  -6   1  21      123.03      118.06      9.59 o
  -5   1  21       46.23       38.46      5.06 o
  -4   1  21      135.14      125.87      6.97 o
  -3   1  21       50.63       45.69     10.52 o
  -2   1  21      499.45      512.33     17.56 o
  -1   1  21        5.40        4.17      3.39 o
   0   1  21      623.51      607.06     17.74 o
   1   1  21        5.36        8.23      2.47 o
   2   1  21      213.00      193.55     11.70 o
   3   1  21        4.08        2.25      3.17 o
   4   1  21        3.94        4.77      3.59 o
  -5   2  21       19.54       17.75      5.92 o
  -4   2  21      561.42      594.11     23.90 o
  -3   2  21       37.99       35.56      5.83 o
  -2   2  21      193.18      208.39     13.76 o
  -1   2  21       22.72       20.64      5.49 o
   0   2  21        7.38        4.00      2.14 o
   1   2  21       63.83       61.84      5.43 o
   2   2  21      440.06      455.00     25.17 o
   3   2  21       12.16        4.99      3.36 o
   4   2  21      220.71      193.07     11.11 o
  -5   3  21       17.92       28.10     11.94 o
  -4   3  21       45.46       39.47      9.94 o
  -3   3  21      212.34      239.14     11.91 o
  -2   3  21       10.26        6.54      2.72 o
  -1   3  21      249.76      294.81     17.19 o
   0   3  21       81.99       78.27     10.28 o
   1   3  21        2.78        1.26      2.58 o
   2   3  21       77.66       69.62      4.61 o
   3   3  21       49.06       34.38     11.96 o
   4   3  21        4.78       -1.51      4.71 o
  -5   4  21      348.42      289.16     40.80 o
  -4   4  21       65.58       72.28     11.37 o
  -3   4  21       18.58       33.41      7.74 o
  -2   4  21       10.81        9.53      6.86 o
  -1   4  21       19.62       20.19      6.05 o
   0   4  21       27.68       33.91      6.84 o
   1   4  21       47.41       45.86      4.49 o
   2   4  21       38.39       37.64      7.42 o
   3   4  21       11.83        9.79      4.42 o
  -4   5  21       29.63       10.65      6.69 o
  -3   5  21       16.54       29.61     14.13 o
  -2   5  21       15.19       13.21      4.16 o
  -1   5  21      132.04      135.85     20.72 o
   0   5  21      214.92      230.94     27.41 o
   1   5  21       22.80       27.56      5.95 o
   2   5  21      310.18      346.63     22.21 o
   3   5  21       43.23       25.15      9.62 o
  -4   6  21       46.78       58.80     19.60 o
  -3   6  21       49.64       24.04      6.14 o
  -2   6  21       57.28       32.64     23.67 o
  -1   6  21       58.25       42.72      7.80 o
   0   6  21      117.72      120.93     22.67 o
   1   6  21       95.22       97.21     11.75 o
   2   6  21        0.93       -1.64      8.69 o
  -2   7  21      200.79      216.00     16.80 o
  -1   7  21       15.43       22.29      9.61 o
   0   7  21        2.84        4.04      5.34 o
   1   7  21      128.93       95.56     60.29 o
  -4   0  22     1198.95     1361.11     77.93 o
  -2   0  22      291.68      325.46     38.09 o
   0   0  22      341.65      357.13     18.30 o
   2   0  22      121.10      154.99     17.02 o
   4   0  22      111.47      116.27     12.28 o
  -5   1  22        9.46        3.05      5.76 o
  -4   1  22      147.65      147.13     11.38 o
  -3   1  22       50.96       43.16      9.21 o
  -2   1  22       51.15       61.52     11.82 o
  -1   1  22       18.08       28.77      3.44 o
   0   1  22      163.10      171.34     10.51 o
   1   1  22      150.48      167.73     17.03 o
   2   1  22       84.43       95.23      8.76 o
   3   1  22       28.24       19.18      8.47 o
   4   1  22       72.56       56.92      9.36 o
  -5   2  22      167.81      173.34      9.38 o
  -4   2  22       33.33       59.01    101.77 o
  -3   2  22       14.62        9.50      3.62 o
  -2   2  22        6.19        6.56      3.68 o
  -1   2  22       47.55       39.63      5.63 o
   0   2  22       49.43       55.38      7.09 o
   1   2  22       15.58       27.23      3.96 o
   2   2  22       69.87       78.67      7.59 o
   3   2  22      173.22      154.32     14.26 o
   4   2  22      208.73      200.34     17.84 o
  -5   3  22       75.30       61.04      6.95 o
  -4   3  22       67.16       60.28     17.35 o
  -3   3  22        0.94       -1.73      4.82 o
  -2   3  22        0.60        5.71      3.13 o
  -1   3  22        1.91        4.33      4.78 o
   0   3  22       44.09       50.48     10.15 o
   1   3  22       95.68       85.24     11.60 o
   2   3  22      254.18      265.49     19.44 o
   3   3  22        6.05        9.37      3.50 o
  -4   4  22       36.77       24.18      6.74 o
  -3   4  22       60.77       61.97     15.73 o
  -2   4  22      216.99      190.51     12.75 o
  -1   4  22       24.01       21.00      3.45 o
   0   4  22       70.48       70.53      8.61 o
   1   4  22       18.93       17.00      4.38 o
   2   4  22       20.42       16.68      7.42 o
   3   4  22      110.89      104.41     10.91 o
  -4   5  22        0.05        0.53     10.42 o
  -3   5  22        1.06        0.24      4.24 o
  -2   5  22      120.69      111.77     22.74 o
  -1   5  22      140.00      159.32     10.73 o
   0   5  22       32.08       19.24     10.03 o
   1   5  22      272.81      287.04     19.17 o
   2   5  22       22.09       37.54      8.82 o
  -3   6  22        1.31       10.43     16.64 o
  -2   6  22       91.34       63.02     23.07 o
  -1   6  22      140.18      149.22     14.25 o
   0   6  22      134.54      140.19     11.75 o
   1   6  22       82.57       54.89     41.98 o
  -1   7  22       12.51       12.03      5.59 o
   0   7  22      197.47      209.40     22.94 o
  -5   0  23      114.95      138.71     17.75 o
  -3   0  23      220.37      245.32     21.83 o
  -1   0  23     2431.04     2358.00     93.52 o
   1   0  23      101.64       94.59     23.48 o
   3   0  23       31.46       22.19      8.88 o
  -5   1  23      126.93      121.15     11.16 o
  -4   1  23       62.44       70.37      8.62 o
  -3   1  23       90.23       64.39     16.94 o
  -2   1  23       26.82       19.91      4.28 o
  -1   1  23       53.11       50.33      5.51 o
   0   1  23       26.16       33.99      4.14 o
   1   1  23      228.95      250.55     25.13 o
   2   1  23        0.12        3.11      5.54 o
   3   1  23       68.46       65.80     17.08 o
  -5   2  23       73.40       84.23     13.51 o
  -4   2  23       36.37       24.37      8.73 o
  -3   2  23       73.87       76.08     13.36 o
  -2   2  23       93.72       97.33      7.12 o
  -1   2  23       96.36       97.41      9.83 o
   0   2  23       62.13       69.45      8.72 o
   1   2  23       19.97       18.60      5.57 o
   2   2  23       32.79       29.41      7.37 o
   3   2  23      108.24       78.84      8.82 o
  -4   3  23       24.31       18.81      5.73 o
  -3   3  23      205.48      178.31     10.84 o
  -2   3  23        0.65       -2.68      3.56 o
  -1   3  23      109.93      127.24     11.72 o
   0   3  23       43.46       41.59      4.82 o
   1   3  23      597.71      585.30     26.45 o
   2   3  23       35.10       22.84      7.46 o
   3   3  23       33.47       28.14      5.87 o
  -4   4  23        8.06       16.37      9.87 o
  -3   4  23       30.42       36.44      9.29 o
  -2   4  23      291.75      309.42     20.28 o
  -1   4  23      155.57      165.15     11.12 o
   0   4  23      258.54      299.56     36.00 o
   1   4  23       16.42       18.05      9.50 o
   2   4  23        8.31        5.43      4.04 o
  -3   5  23       13.35        5.89      5.06 o
  -2   5  23       31.23       29.48     12.23 o
  -1   5  23        5.02        1.68      5.76 o
   0   5  23        0.57        3.76      5.69 o
   1   5  23       12.19        2.36      4.76 o
   2   5  23      241.09      252.02     57.91 o
  -2   6  23       29.54       31.60      9.51 o
  -1   6  23      188.29      192.92     21.85 o
   0   6  23       12.76        4.69      4.53 o
   1   6  23        1.09       -4.44      7.03 o
  -4   0  24       45.27        7.65     26.81 o
  -2   0  24      117.64      114.84     19.23 o
   0   0  24       19.83       27.38     21.26 o
   2   0  24        7.71        9.24     12.76 o
  -5   1  24      200.43      193.42     28.30 o
  -4   1  24        0.16        2.24      5.18 o
  -3   1  24      472.90      553.08     30.81 o
  -2   1  24       18.09       16.33      6.06 o
  -1   1  24        0.49       -1.34      2.97 o
   0   1  24      107.87       90.02     12.44 o
   1   1  24       17.31        9.93      6.55 o
   2   1  24       11.79        3.19      3.86 o
   3   1  24      167.39      157.11     10.73 o
  -4   2  24       34.56       26.03      6.21 o
  -3   2  24        2.53       -1.83      5.41 o
  -2   2  24      102.98       87.87      7.20 o
  -1   2  24      380.44      372.98     16.94 o
   0   2  24      610.56      619.84     66.78 o
   1   2  24      322.51      355.10     33.17 o
   2   2  24       42.37       35.74     10.29 o
   3   2  24      228.13      250.00     14.22 o
  -4   3  24      226.99      224.84     17.65 o
  -3   3  24       62.04       54.48      8.10 o
  -2   3  24       62.78       60.16     11.42 o
  -1   3  24      413.50      425.55     25.48 o
   0   3  24        2.14        6.87      4.72 o
   1   3  24        0.63        6.83      7.53 o
   2   3  24      128.07      125.28     16.28 o
  -4   4  24       10.10       13.41      8.76 o
  -3   4  24      127.58      126.78     13.07 o
  -2   4  24       54.91       38.45     12.60 o
  -1   4  24       54.54       74.04     19.06 o
   0   4  24        0.06        0.84      4.84 o
   1   4  24       11.08        1.82      4.57 o
   2   4  24       32.74       34.84      7.31 o
  -3   5  24      411.31      428.70     26.45 o
  -2   5  24      130.26      100.08     28.11 o
  -1   5  24       91.30       73.15     18.58 o
   0   5  24       11.46        8.98      5.13 o
   1   5  24       42.33       36.21      7.42 o
  -1   6  24        2.48       -1.40      4.95 o
  -3   0  25       80.13       97.64     14.42 o
  -1   0  25        0.98       14.00      6.47 o
   1   0  25        2.27        2.17     10.91 o
  -4   1  25      155.17      137.65     12.90 o
  -3   1  25       97.85       90.39     18.54 o
  -2   1  25      215.94      219.37     14.39 o
  -1   1  25       14.54        6.93      4.16 o
   0   1  25      623.77      582.63     41.41 o
   1   1  25      253.22      303.82     19.81 o
   2   1  25       93.61       68.91     18.52 o
  -4   2  25       51.51       39.96      8.51 o
  -3   2  25        0.05       -3.40      4.97 o
  -2   2  25       13.86        6.62      3.62 o
  -1   2  25        2.01        6.57      3.59 o
   0   2  25      284.58      288.81     27.04 o
   1   2  25       19.47       19.38      5.82 o
   2   2  25      402.33      454.91     41.65 o
  -4   3  25       32.06      -25.52     19.23 o
  -3   3  25      253.44      292.85     21.28 o
  -2   3  25       18.30       30.44      6.20 o
  -1   3  25       56.34       65.17     11.53 o
   0   3  25       91.82       80.43     12.07 o
   1   3  25      117.78      115.32     22.90 o
   2   3  25       86.36       86.91     22.42 o
  -3   4  25       34.75       33.98      8.73 o
  -2   4  25      106.43       91.68     24.50 o
  -1   4  25       58.00       62.13     10.94 o
   0   4  25      106.34      137.71     19.68 o
   1   4  25       87.95       83.84      9.30 o
  -2   5  25      404.17      446.24     26.50 o
  -1   5  25        0.18        2.16      5.38 o
   0   5  25      227.95      204.16     17.22 o
  -2   0  26       40.84       43.83     18.49 o
   0   0  26       71.76      103.16     31.07 o
  -4   1  26       60.40       49.08     12.28 o
  -3   1  26        7.74        4.41      6.11 o
  -2   1  26       78.68       55.07     26.42 o
  -1   1  26       29.07       16.31      6.02 o
   0   1  26      394.86      360.79     24.83 o
   1   1  26      201.79      231.82     23.23 o
   2   1  26       20.08        4.46      7.26 o
  -3   2  26       66.52       42.88     22.73 o
  -2   2  26      224.85      269.05     18.94 o
  -1   2  26       60.88       43.45      6.68 o
   0   2  26       78.22       91.38     16.45 o
   1   2  26        0.14        4.43      5.49 o
  -3   3  26        3.97       12.07      6.63 o
  -2   3  26      115.51      126.01     12.06 o
  -1   3  26        1.44       -4.10      5.93 o
   0   3  26      408.09      411.88     40.54 o
   1   3  26       49.82       48.27      8.39 o
  -2   4  26      187.22      168.42     14.11 o
  -1   4  26       10.86        2.95     12.54 o
   0   4  26      144.05      166.07     17.78 o
  -3   0  27       20.71       15.53      8.87 o
  -1   0  27      308.24      261.69     42.56 o
   1   0  27       22.08       14.91      8.69 o
  -3   1  27       44.00       36.64      8.29 o
  -2   1  27       54.10       39.85     15.02 o
  -1   1  27        0.00        4.71      5.00 o
   0   1  27      124.64      155.23     25.15 o
   1   1  27       35.43       38.20     13.82 o
  -3   2  27       53.04       28.28     21.05 o
  -2   2  27      298.50      304.32     38.06 o
  -1   2  27      147.85      169.48     18.05 o
   0   2  27       29.28       21.25      7.06 o
   1   2  27       38.90       32.19      8.88 o
  -2   3  27      199.77      220.10     16.21 o
  -1   3  27        1.09        2.42      5.11 o
   0   3  27       20.07       20.89      5.94 o
   0   0  28       61.61       45.68     32.91 o
  -2   1  28      189.95      220.62     19.80 o
  -1   1  28        2.52        1.38      5.94 o
   0   1  28        2.01       -1.28      6.23 o
  -1   2  28       23.02       12.63      5.34 o
 
